# Supplementary material for: Analysis of the Genome and Transcriptome of Cryptococcus neoformans var. grubii Reveals Complex RNA Expression and Microevolution Leading to Virulence Attenuation
Source: PLoS Genet. 2014 Apr 17;10(4):e1004261. doi: 10.1371/journal.pgen.1004261 (PMC3990503; doi:10.1371/journal.pgen.1004261)
Supplement: Table S2 — Compared sequence similarities between the new and the former protein set and the protein set of S. cerevisiae. (XLS) [file pgen.1004261.s012.xls]

## Sheet: Sheet1
H99		S288C	identity									score		S288C										score	score diff.
CNAG_00550T0	new	YDL154W	30.34	524	337	11	279	776	241	762	2e-60	229	old	YDL154W	28.87	627	383	11	319	892	277	893	6e-71	264	-35
CNAG_01419T0	new	YDL146W	38.03	142	75	3	337	469	276	413	3e-17	85.5	old	YDL146W	25.44	401	226	12	50	381	17	413	2e-22	102	-16.5
CNAG_05969T0	new	YDL104C	31.19	295	180	10	1	288	118	396	2e-28	121	old	YDL104C	29.93	401	227	14	16	392	26	396	9e-32	132	-11
CNAG_00651T0	new	YPL147W	36.51	723	380	16	80	753	127	819	6e-128	453	old	YPL147W	36.36	715	384	13	80	745	127	819	7e-130	459	-6
CNAG_06007T0	new	YOR004W	38.14	215	118	6	1	209	1	206	1e-36	147	old	YOR004W	37.67	215	121	5	1	211	1	206	6e-38	152	-5
CNAG_02995T0	new	YIR001C	31.34	67	45	1	61	127	66	131	0.008	36.2	old	YIR001C	31.34	67	45	1	61	127	66	131	0.0003	39.3	-3.1
CNAG_06175T0	new	YIL075C	38.86	983	493	17	8	945	4	923	0	657	old	YIL075C	39.15	986	499	17	8	958	4	923	0	660	-3
CNAG_02670T0	new	YBR200W	33.18	449	198	12	38	477	67	422	6e-58	220	old	YBR200W	33.33	447	198	12	38	475	67	422	6e-59	223	-3
CNAG_02358T0	new	YGL091C	36.13	274	138	8	45	306	54	302	5e-38	152	old	YGL091C	36.23	265	148	6	45	304	54	302	7e-39	155	-3
CNAG_02267T0	new	YER107C	31.76	318	193	10	1	303	25	333	1e-39	158	old	YER107C	31.68	322	194	11	1	309	25	333	2e-40	161	-3
CNAG_01444T0	new	YJL140W	31.33	83	56	1	51	133	133	214	0.22	29.6	old	YJL140W	31.82	88	54	2	51	138	133	214	0.033	32.3	-2.7
CNAG_02734T0	new	YFL027C	32.61	46	29	1	36	81	55	98	1.5	25.4	old	YFL027C	33.33	48	30	1	36	83	55	100	0.58	27.7	-2.3
CNAG_00682T0	new	YGL216W	41.69	343	161	9	58	383	153	473	2e-58	223	old	YGL216W	41.76	340	167	8	58	385	153	473	4e-59	225	-2
CNAG_04600T0	new	YLR234W	45.62	640	305	8	1	600	1	637	4e-155	543	old	YLR234W	45.62	640	305	8	1	600	1	637	1e-155	545	-2
CNAG_07474T0	new	YOL062C	35.15	495	252	12	1	429	1	492	8e-88	318	old	YOL062C	34.62	494	257	12	1	431	1	491	2e-88	320	-2
CNAG_02501T0	new	YMR311C	46.88	32	15	1	73	102	89	120	0.017	34.7	old	YMR311C	43.24	37	19	1	69	103	84	120	0.005	36.2	-1.5
CNAG_00351T0	new	YMR229C	35.71	56	35	1	118	172	141	196	0.8	28.1	old	YMR229C	35	60	38	1	136	194	141	200	0.44	29.3	-1.2
CNAG_04413T0	new	YOL081W	30.19	53	36	1	189	241	801	852	3.8	27.3	old	YOL081W	30.19	53	36	1	114	166	801	852	1.4	28.5	-1.2
CNAG_03167T0	new	YBR274W	38	300	167	9	38	331	1	287	3e-52	201	old	YBR274W	31.4	430	251	14	1	410	1	406	1e-52	202	-1
CNAG_02259T0	new	YNR015W	40.92	303	156	7	107	388	2	302	8e-54	206	old	YNR015W	41.03	312	155	9	78	371	2	302	2e-54	207	-1
CNAG_01063T0	new	YHR186C	49.88	403	170	8	59	436	41	436	4e-119	424	old	YHR186C	49.88	403	170	8	59	436	41	436	3e-119	425	-1
CNAG_04792T0	new	YGR170W	47.38	382	184	7	887	1260	709	1081	2e-99	359	old	YGR170W	47.38	382	184	7	853	1226	709	1081	1e-99	360	-1
CNAG_00130T0	new	YLR248W	46	413	192	9	115	510	163	561	2e-93	338	old	YLR248W	46	413	192	9	205	600	163	561	8e-94	339	-1
CNAG_07619T0	new	YOR328W	41.25	303	159	4	55	338	1217	1519	9e-65	242	old	YOR328W	41.25	303	159	4	55	338	1217	1519	8e-65	243	-1
CNAG_05639T0	new	YBR276C	38.42	203	91	3	895	1063	585	787	6e-32	134	old	YBR276C	38.42	203	91	3	850	1018	585	787	4e-32	135	-1
CNAG_07464T0	new	YDL056W	37.07	205	118	5	312	508	352	553	1e-35	146	old	YDL056W	37.07	205	118	5	304	500	352	553	7e-36	147	-1
CNAG_02680T0	new	YBR097W	35.29	802	426	15	51	785	11	786	3e-134	474	old	YBR097W	35.29	802	426	15	51	785	11	786	2e-134	475	-1
CNAG_03184T0	new	YGR188C	31.86	543	285	17	771	1283	518	1005	1e-66	249	old	YGR188C	31.86	543	285	17	753	1265	518	1005	1e-66	250	-1
CNAG_05339T0	new	YJL149W	61.11	18	7	0	75	92	222	239	4.2	25.8	old	YJL149W	36.59	41	24	1	84	122	199	239	2.7	26.6	-0.8
CNAG_04850T0	new	YKR058W	41.67	48	26	2	268	314	104	150	2.3	28.9	old	YKR058W	41.67	48	26	2	259	305	104	150	0.94	29.6	-0.7
CNAG_02813T0	new	YMR286W	39.66	58	34	1	28	85	6	62	0.026	32	old	YMR286W	39.66	58	34	1	28	85	6	62	0.011	32.7	-0.7
CNAG_04939T0	new	YOL081W	34.72	72	42	3	382	448	953	1024	0.011	37	old	YOL081W	34.72	72	42	3	382	448	953	1024	0.007	37.7	-0.7
CNAG_00635T0	new	YLL032C	31.45	248	151	7	770	1002	412	655	1e-19	94.4	old	YLL032C	32.66	248	144	8	733	961	412	655	6e-20	95.1	-0.7
CNAG_01790T0	new	YOR295W	38.74	111	67	1	142	252	91	200	3e-17	83.6	old	YOR295W	38.74	111	67	1	140	250	91	200	2e-17	84	-0.4
CNAG_07921T0	new	YLR014C	37.84	74	45	1	415	488	464	536	2e-08	55.8	old	YLR014C	37.84	74	45	1	412	485	464	536	2e-08	56.2	-0.4
CNAG_04769T0	new	YGR258C	52.17	23	11	0	80	102	69	91	0.67	31.2	old	YGR258C	52.17	23	11	0	71	93	69	91	0.6	31.6	-0.4
CNAG_03635T0	new	YGR103W	35.19	54	32	2	113	164	48	100	0.52	30.4	old	YGR103W	35.19	54	32	2	73	124	48	100	0.41	30.8	-0.4
CNAG_06907T0	new	YER104W	33.33	36	22	2	38	72	172	206	0.73	28.9	old	YER104W	33.33	36	22	2	38	72	172	206	0.62	29.3	-0.4
CNAG_04226T0	new	YOR308C	46.67	60	31	1	579	638	522	580	5e-07	51.2	old	YOR308C	47.46	59	30	1	597	655	523	580	4e-07	51.6	-0.4
CNAG_06928T0	new	YER008C	45.56	90	40	5	957	1039	354	441	2e-06	49.7	old	YER008C	45.56	90	40	5	940	1022	354	441	2e-06	50.1	-0.4
CNAG_04455T0	new	YGL151W	37.84	37	22	1	152	188	258	293	1	28.1	old	YGL151W	37.84	37	22	1	90	126	258	293	0.57	28.5	-0.4
CNAG_06853T0	new	YDR380W	37.5	32	20	0	36	67	285	316	1.7	28.1	old	YDR380W	37.5	32	20	0	36	67	285	316	0.35	28.5	-0.4
CNAG_02170T0	new	YOR363C	36.73	49	30	1	28	75	801	849	1.3	29.6	old	YOR363C	36.73	49	30	1	28	75	801	849	0.94	30	-0.4
CNAG_01656T0	new	YFR027W	36.67	60	36	2	372	431	210	267	0.0002	42	old	YFR027W	36.67	60	36	2	367	426	210	267	0.0002	42.4	-0.4
CNAG_00153T0	new	YBR063C	36.36	44	28	0	125	168	227	270	2.6	28.5	old	YBR063C	36.36	44	28	0	278	321	227	270	2.6	28.9	-0.4
CNAG_03727T0	new	YNL144C	35.82	67	43	0	1146	1212	249	315	3e-08	56.2	old	YNL144C	35.82	67	43	0	1110	1176	249	315	3e-08	56.6	-0.4
CNAG_02828T0	new	YNR070W	33.33	54	35	1	599	652	1249	1301	0.22	33.5	old	YNR070W	33.33	54	35	1	62	115	1249	1301	0.099	33.9	-0.4
CNAG_07938T0	new	YER008C	30.69	101	67	1	778	878	350	447	0.009	38.9	old	YER008C	30.69	101	67	1	795	895	350	447	0.008	39.3	-0.4
CNAG_03319T0	new	YBL085W	31.01	158	88	6	703	846	770	920	1e-11	67.4	old	YBL085W	31.01	158	88	6	667	810	770	920	1e-11	67.8	-0.4
CNAG_05402T0	new	YHR060W	36.73	49	31	0	74	122	85	133	0.79	29.3	old	YHR060W	36.73	49	31	0	74	122	85	133	0.68	29.6	-0.3
CNAG_03829T0	new	YKR098C	33.78	74	36	3	245	318	172	232	1.2	29.3	old	YKR098C	33.78	74	36	3	245	318	172	232	1.1	29.6	-0.3
CNAG_01924T0	new	YFR048W	33.33	48	32	0	135	182	488	535	0.5	29.3	old	YFR048W	33.33	48	32	0	145	192	488	535	0.48	29.6	-0.3
CNAG_02558T0	new	YCR010C	30	50	31	1	97	146	141	186	0.33	29.3	old	YCR010C	30	50	31	1	87	136	141	186	0.22	29.6	-0.3
CNAG_02343T0	new	YJR098C	31.25	48	33	0	477	524	345	392	2.4	29.3	old	YJR098C	29.58	71	45	2	428	493	322	392	1.7	29.6	-0.3
CNAG_03887T0	new	YKL053C-A	59.26	27	10	1	3	28	8	34	0.0003	39.7	old	YKL053C-A	53.12	32	14	1	2	32	3	34	0.0002	40	-0.3
CNAG_05645T0	new	YHR117W	35	40	25	1	287	325	415	454	0.9	30.4	old	YHR117W	32.14	56	30	2	287	341	415	463	0.84	30.4	0
CNAG_01615T0	new	YDR368W	37.97	295	141	7	7	270	10	293	5e-47	182	old	YDR368W	38.19	288	137	6	7	257	10	293	6e-47	182	0
CNAG_00375T0	new	YGR252W	48.54	410	202	7	377	784	27	429	6e-112	400	old	YGR252W	48.66	409	201	7	377	782	27	429	4e-112	400	0
CNAG_03125T0	new	YMR029C	66.67	21	7	0	178	198	29	49	0.33	32	old	YMR029C	66.67	21	7	0	176	196	29	49	0.33	32	0
CNAG_02524T0	new	YNL321W	61.9	21	6	1	444	462	247	267	2	29.6	old	YNL321W	61.9	21	6	1	388	406	247	267	1.8	29.6	0
CNAG_01421T0	new	YGR023W	59.26	27	11	0	874	900	345	371	0.13	33.9	old	YGR023W	59.26	27	11	0	1526	1552	345	371	0.23	33.9	0
CNAG_06434T0	new	YDR052C	59.09	44	18	0	530	573	658	701	8e-11	63.9	old	YDR052C	59.09	44	18	0	512	555	658	701	8e-11	63.9	0
CNAG_05115T0	new	YDR190C	57.14	21	9	0	152	172	154	174	6.9	26.9	old	YDR190C	57.14	21	9	0	145	165	154	174	6.4	26.9	0
CNAG_03818T0	new	YLR006C	56.73	171	65	2	989	1157	500	663	9e-50	194	old	YLR006C	56.73	171	65	2	1004	1172	500	663	9e-50	194	0
CNAG_06681T0	new	YDR448W	56.25	16	7	0	677	692	19	34	1.8	30	old	YDR448W	56.25	16	7	0	660	675	19	34	1.8	30	0
CNAG_05053T0	new	YBR198C	53.85	26	12	0	134	159	658	683	0.093	33.5	old	YBR198C	53.85	26	12	0	27	52	658	683	0.067	33.5	0
CNAG_05558T0	new	YPL141C	52.06	315	138	4	170	472	32	345	6e-97	351	old	YPL141C	52.06	315	138	4	170	472	32	345	5e-97	351	0
CNAG_05499T0	new	YER118C	51.79	56	27	0	242	297	304	359	5e-08	53.1	old	YER118C	51.79	56	27	0	235	290	304	359	5e-08	53.1	0
CNAG_01209T0	new	YFR019W	51.34	298	139	3	2125	2417	1977	2273	1e-96	351	old	YFR019W	51.34	298	139	3	2126	2418	1977	2273	1e-96	351	0
CNAG_03115T0	new	YDR213W	51.16	43	21	0	23	65	40	82	6e-09	57.4	old	YDR213W	51.16	43	21	0	23	65	40	82	6e-09	57.4	0
CNAG_05166T0	new	YDR334W	50.67	819	353	13	1055	1854	689	1475	0	818	old	YDR334W	50.67	819	353	13	964	1763	689	1475	0	818	0
CNAG_01081T0	new	YLL056C	50	38	19	0	1	38	1	38	0.002	38.1	old	YLL056C	50	38	19	0	1	38	1	38	0.002	38.1	0
CNAG_01093T0	new	YBR196C	50	20	10	0	112	131	276	295	1.4	28.1	old	YBR196C	50	20	10	0	130	149	276	295	1.5	28.1	0
CNAG_02151T0	new	YIR027C	50	26	13	0	487	512	375	400	0.28	32.7	old	YIR027C	50	26	13	0	475	500	375	400	0.27	32.7	0
CNAG_02401T0	new	YGR280C	50	20	10	0	157	176	26	45	1.3	30.4	old	YGR280C	50	20	10	0	150	169	26	45	1.3	30.4	0
CNAG_02915T0	new	YOL100W	49.55	224	106	2	601	817	238	461	2e-65	246	old	YOL100W	49.55	224	106	2	577	793	238	461	2e-65	246	0
CNAG_07188T0	new	YNL325C	48.72	39	17	2	1246	1284	331	366	0.88	32	old	YNL325C	48.72	39	17	2	1199	1237	331	366	0.86	32	0
CNAG_00721T0	new	YBR274W	48.39	31	15	1	165	195	435	464	1.4	29.6	old	YBR274W	48.39	31	15	1	159	189	435	464	1.3	29.6	0
CNAG_07858T0	new	YBR286W	48	25	10	1	4	25	37	61	2.8	24.6	old	YBR286W	48	25	10	1	4	25	37	61	2.8	24.6	0
CNAG_02904T0	new	YJL036W	47.83	46	19	2	173	213	98	143	6e-05	42.4	old	YJL036W	47.83	46	19	2	193	233	98	143	7e-05	42.4	0
CNAG_04609T0	new	YLR398C	47.22	36	17	1	271	306	558	591	1.3	30.4	old	YLR398C	47.22	36	17	1	255	290	558	591	1.4	30.4	0
CNAG_05077T0	new	YCR053W	47.06	34	13	1	267	300	288	316	2.9	28.9	old	YCR053W	47.06	34	13	1	258	291	288	316	2.8	28.9	0
CNAG_02046T0	new	YGR178C	46.67	30	16	0	339	368	381	410	0.008	37.7	old	YGR178C	46.67	30	16	0	339	368	381	410	0.008	37.7	0
CNAG_03948T0	new	YDR032C	46.5	200	102	3	5	202	2	198	1e-45	178	old	YDR032C	46.5	200	102	3	28	225	2	198	1e-45	178	0
CNAG_00018T0	new	YPL248C	46.43	56	28	1	167	222	10	63	1e-08	57	old	YPL248C	46.43	56	28	1	167	222	10	63	1e-08	57	0
CNAG_02894T0	new	YFR040W	46.43	28	15	0	217	244	222	249	1.6	27.7	old	YFR040W	46.43	28	15	0	195	222	222	249	1.4	27.7	0
CNAG_04449T0	new	YJR075W	46.43	28	15	0	247	274	196	223	0.003	38.5	old	YJR075W	46.43	28	15	0	247	274	196	223	0.003	38.5	0
CNAG_01973T0	new	YPL230W	46.15	65	33	2	39	102	32	95	1e-11	67.8	old	YPL230W	46.15	65	33	2	39	102	32	95	1e-11	67.8	0
CNAG_05250T0	new	YCL011C	45.68	81	44	0	95	175	216	296	1e-15	80.5	old	YCL011C	45.68	81	44	0	102	182	216	296	1e-15	80.5	0
CNAG_06769T0	new	YOR330C	45.62	605	244	11	805	1374	434	988	2e-143	505	old	YOR330C	45.62	605	244	11	786	1355	434	988	2e-143	505	0
CNAG_02447T0	new	YNL088W	45.45	33	15	1	115	144	1119	1151	1	27.7	old	YNL088W	45.45	33	15	1	105	134	1119	1151	0.93	27.7	0
CNAG_04500T0	new	YHL023C	45.16	31	17	0	321	351	1024	1054	0.75	30.8	old	YHL023C	45.16	31	17	0	278	308	1024	1054	0.67	30.8	0
CNAG_06845T0	new	YAR019C	45.04	262	129	4	9	269	25	272	2e-57	219	old	YAR019C	45.04	262	129	4	9	269	25	272	2e-57	219	0
CNAG_06115T0	new	YHR216W	45	20	11	0	254	273	102	121	1.9	28.5	old	YHR216W	45	20	11	0	315	334	102	121	2.1	28.5	0
CNAG_06121T0	new	YIR004W	44.44	90	41	3	7	94	6	88	2e-14	73.6	old	YIR004W	44.44	90	41	3	7	94	6	88	3e-14	73.6	0
CNAG_06238T0	new	YDR213W	44.44	27	15	0	143	169	557	583	0.59	29.3	old	YDR213W	44.44	27	15	0	137	163	557	583	0.59	29.3	0
CNAG_02810T0	new	YGL014W	44.18	335	171	6	434	757	551	880	1e-73	273	old	YGL014W	44.18	335	171	6	434	757	551	880	1e-73	273	0
CNAG_00642T0	new	YGR156W	43.75	48	21	1	1777	1818	296	343	0.5	33.9	old	YGR156W	43.75	48	21	1	1767	1808	296	343	0.44	33.9	0
CNAG_04174T0	new	YNL329C	43.6	656	314	13	551	1170	394	1029	6e-140	493	old	YNL329C	43.6	656	314	13	559	1178	394	1029	7e-140	493	0
CNAG_01801T0	new	YMR208W	43.33	30	13	1	228	253	168	197	0.32	30.4	old	YMR208W	43.33	30	13	1	231	256	168	197	0.26	30.4	0
CNAG_03247T0	new	YLR189C	43.29	589	309	7	656	1239	596	1164	2e-141	498	old	YLR189C	43.29	589	309	7	658	1241	596	1164	2e-141	498	0
CNAG_02856T0	new	YJL129C	42.92	445	208	4	482	882	733	1175	7e-105	376	old	YJL129C	42.92	445	208	4	458	858	733	1175	7e-105	376	0
CNAG_03561T0	new	YBL066C	42.86	49	25	1	19	67	52	97	9e-07	50.4	old	YBL066C	42.86	49	25	1	19	67	52	97	9e-07	50.4	0
CNAG_03662T0	new	YIR028W	42.86	21	12	0	179	199	135	155	1.3	27.7	old	YIR028W	42.86	21	12	0	178	198	135	155	1.3	27.7	0
CNAG_04747T0	new	YNL283C	42.86	28	16	0	228	255	368	395	0.41	31.2	old	YNL283C	42.86	28	16	0	228	255	368	395	0.42	31.2	0
CNAG_01769T0	new	YPR021C	42.64	401	196	9	262	641	430	817	5e-83	303	old	YPR021C	42.64	401	196	9	268	647	430	817	5e-83	303	0
CNAG_00757T0	new	YDR069C	42.55	376	190	10	951	1312	562	925	2e-79	292	old	YDR069C	42.55	376	190	10	885	1246	562	925	2e-79	292	0
CNAG_01483T0	new	YDR265W	42.5	40	22	1	115	154	285	323	3e-05	45.4	old	YDR265W	42.5	40	22	1	64	103	285	323	4e-05	45.4	0
CNAG_03434T0	new	YER114C	42.42	33	19	0	507	539	386	418	0.23	32.7	old	YER114C	42.42	33	19	0	471	503	386	418	0.21	32.7	0
CNAG_00405T0	new	YHR102W	42.38	302	163	3	23	324	21	311	7e-80	293	old	YHR102W	42.38	302	163	3	23	324	21	311	6e-80	293	0
CNAG_06750T0	new	YLL026W	42.22	45	21	2	107	151	463	502	0.21	31.6	old	YLL026W	42.22	45	21	2	107	151	463	502	0.22	31.6	0
CNAG_06635T0	new	YIL038C	41.95	236	131	2	1	230	1	236	5e-47	184	old	YIL038C	41.95	236	131	2	1	230	1	236	6e-47	184	0
CNAG_07475T0	new	YDL209C	41.94	31	18	0	1	31	124	154	0.56	28.9	old	YDL209C	41.94	31	18	0	1	31	124	154	0.33	28.9	0
CNAG_03666T0	new	YML054C	41.49	94	50	3	11	101	89	180	2e-11	65.5	old	YML054C	41.49	94	50	3	11	101	89	180	2e-11	65.5	0
CNAG_03772T0	new	YDL194W	41.47	475	254	8	30	501	102	555	5e-101	363	old	YDL194W	41.47	475	254	8	32	503	102	555	5e-101	363	0
CNAG_03777T0	new	YJR059W	41.46	41	23	1	102	141	610	650	0.65	30.8	old	YJR059W	41.46	41	23	1	102	141	610	650	0.65	30.8	0
CNAG_03779T0	new	YML025C	41.44	111	64	1	127	236	58	168	5e-16	80.1	old	YML025C	41.44	111	64	1	121	230	58	168	5e-16	80.1	0
CNAG_04433T0	new	YJL141C	41.29	373	176	4	1285	1614	332	704	2e-83	306	old	YJL141C	41.29	373	176	4	1182	1511	332	704	2e-83	306	0
CNAG_06573T0	new	YJL128C	41.27	63	35	1	211	271	51	113	0.002	40	old	YJL128C	41.27	63	35	1	211	271	51	113	0.002	40	0
CNAG_07736T0	new	YOR008C	41.27	63	37	0	173	235	47	109	0.0001	43.5	old	YOR008C	41.27	63	37	0	102	164	47	109	0.0001	43.5	0
CNAG_05049T0	new	YDR034C	41.18	51	25	1	17	62	157	207	5e-08	55.1	old	YDR034C	41.18	51	25	1	17	62	157	207	5e-08	55.1	0
CNAG_06339T0	new	YCR106W	40.91	44	24	1	20	63	3	44	4e-05	45.1	old	YCR106W	40.91	44	24	1	20	63	3	44	4e-05	45.1	0
CNAG_00093T0	new	YLR399C	40.82	49	28	1	71	118	457	505	0.88	30.8	old	YLR399C	40.82	49	28	1	71	118	457	505	0.96	30.8	0
CNAG_00825T0	new	YIL006W	40.76	238	132	4	29	262	83	315	7e-50	192	old	YIL006W	40.76	238	132	4	29	262	83	315	9e-50	192	0
CNAG_04838T0	new	YLR238W	40.74	108	48	4	81	186	134	227	2e-11	65.9	old	YLR238W	40.74	108	48	4	81	186	134	227	2e-11	65.9	0
CNAG_00547T0	new	YAL041W	40.62	32	19	0	595	626	399	430	0.075	35	old	YAL041W	40.62	32	19	0	578	609	399	430	0.077	35	0
CNAG_06985T0	new	YDR023W	40.38	52	25	2	509	554	341	392	1.8	30	old	YDR023W	40.38	52	25	2	482	527	341	392	1.7	30	0
CNAG_00625T0	new	YPR095C	40.24	164	80	6	942	1089	457	618	5e-25	112	old	YPR095C	40.24	164	80	6	942	1089	457	618	5e-25	112	0
CNAG_00137T0	new	YOR188W	40	25	15	0	72	96	101	125	1.6	28.5	old	YOR188W	40	25	15	0	72	96	101	125	1.4	28.5	0
CNAG_04768T0	new	YPL248C	40	50	28	1	143	190	10	59	6e-08	55.1	old	YPL248C	40	50	28	1	143	190	10	59	6e-08	55.1	0
CNAG_06190T0	new	YHR044C	40	25	15	0	396	420	4	28	0.73	30	old	YHR044C	40	25	15	0	420	444	4	28	0.77	30	0
CNAG_06649T0	new	YPL195W	40	25	15	0	71	95	450	474	2.1	27.3	old	YPL195W	40	25	15	0	75	99	450	474	2	27.3	0
CNAG_02885T0	new	YGR191W	39.47	38	16	1	12	49	316	346	8	26.9	old	YGR191W	39.47	38	16	1	12	49	316	346	8.3	26.9	0
CNAG_01422T0	new	YBR287W	39.43	175	102	2	15	187	14	186	1e-32	135	old	YBR287W	39.43	175	102	2	15	187	14	186	2e-32	135	0
CNAG_01934T0	new	YDL031W	39.39	33	20	0	222	254	382	414	1.7	28.5	old	YDL031W	39.39	33	20	0	219	251	382	414	1.5	28.5	0
CNAG_03490T0	new	YGL144C	39.39	33	20	0	396	428	599	631	2.9	28.1	old	YGL144C	39.39	33	20	0	397	429	599	631	3	28.1	0
CNAG_04077T0	new	YER083C	39.39	33	20	0	26	58	111	143	0.25	28.1	old	YER083C	39.39	33	20	0	45	77	111	143	0.32	28.1	0
CNAG_05788T0	new	YHR039C-A	39.25	107	65	0	7	113	6	112	3e-14	71.6	old	YHR039C-A	39.25	107	65	0	11	117	6	112	3e-14	71.6	0
CNAG_02981T0	new	YOL004W	39.23	418	216	8	357	769	640	1024	2e-91	332	old	YOL004W	39.23	418	216	8	408	820	640	1024	4e-91	332	0
CNAG_03395T0	new	YKL040C	39.2	250	115	7	63	287	10	247	7e-41	162	old	YKL040C	39.2	250	115	7	63	287	10	247	7e-41	162	0
CNAG_01062T0	new	YOL045W	39.19	222	109	6	936	1155	903	1100	1e-38	157	old	YOL045W	39.19	222	109	6	908	1127	903	1100	9e-39	157	0
CNAG_04774T0	new	YKR064W	39.06	64	39	0	229	292	4	67	2e-07	53.1	old	YKR064W	39.06	64	39	0	180	243	4	67	2e-07	53.1	0
CNAG_06202T0	new	YPL105C	38.78	49	30	0	220	268	590	638	0.089	33.1	old	YPL105C	38.78	49	30	0	161	209	590	638	0.045	33.1	0
CNAG_02490T0	new	YMR224C	38.67	512	264	15	31	522	7	488	2e-95	345	old	YMR224C	38.67	512	264	15	31	522	7	488	1e-95	345	0
CNAG_01815T0	new	YMR179W	38.64	44	25	1	626	669	617	658	4.5	28.9	old	YMR179W	38.64	44	25	1	639	682	617	658	4.3	28.9	0
CNAG_03327T0	new	YML083C	38.46	39	23	1	82	119	8	46	1.5	27.7	old	YML083C	38.46	39	23	1	82	119	8	46	1.3	27.7	0
CNAG_03935T0	new	YCR050C	38.46	39	17	2	176	209	11	47	2.8	29.3	old	YCR050C	38.46	39	17	2	176	209	11	47	2.7	29.3	0
CNAG_03696T0	new	YIL140W	38.1	42	25	1	438	479	495	535	0.031	35.8	old	YIL140W	38.1	42	25	1	445	486	495	535	0.025	35.8	0
CNAG_05272T0	new	YDR119W	38.1	42	20	2	31	72	663	698	1.2	30	old	YDR119W	38.1	42	20	2	31	72	663	698	1.2	30	0
CNAG_01064T0	new	YLR457C	37.74	53	28	2	103	150	214	266	1.3	28.1	old	YLR457C	37.74	53	28	2	128	175	214	266	1.6	28.1	0
CNAG_03024T0	new	YNL161W	37.53	397	197	11	2109	2500	350	700	1e-67	254	old	YNL161W	37.53	397	197	11	2107	2498	350	700	1e-67	254	0
CNAG_01294T0	new	YER024W	37.5	56	35	0	235	290	108	163	0.085	33.1	old	YER024W	37.5	56	35	0	234	289	108	163	0.092	33.1	0
CNAG_03620T0	new	YLR278C	37.5	32	18	1	182	213	40	69	0.26	33.5	old	YLR278C	37.5	32	18	1	182	213	40	69	0.25	33.5	0
CNAG_00807T0	new	YHL010C	37.21	43	25	1	1669	1711	240	280	0.017	37.7	old	YHL010C	37.21	43	25	1	1686	1728	240	280	0.017	37.7	0
CNAG_06250T0	new	YMR020W	37.21	43	25	1	62	104	6	46	2.3	28.5	old	YMR020W	37.21	43	25	1	62	104	6	46	2.2	28.5	0
CNAG_05458T0	new	YDL112W	37.14	35	22	0	222	256	1234	1268	1.6	28.5	old	YDL112W	37.14	35	22	0	227	261	1234	1268	1.6	28.5	0
CNAG_06593T0	new	YGL096W	37.14	35	22	0	76	110	47	81	2.9	28.9	old	YGL096W	37.14	35	22	0	48	82	47	81	2.8	28.9	0
CNAG_05508T0	new	YDL212W	36.73	49	25	2	717	760	149	196	0.45	31.6	old	YDL212W	36.73	49	25	2	689	732	149	196	0.51	31.6	0
CNAG_05083T0	new	YGR263C	36.36	44	28	0	252	295	242	285	0.031	36.2	old	YGR263C	36.36	44	28	0	234	277	242	285	0.029	36.2	0
CNAG_05745T0	new	YBR172C	36.36	77	42	2	1030	1105	632	702	1e-08	57.8	old	YBR172C	36.36	77	42	2	1014	1089	632	702	1e-08	57.8	0
CNAG_02165T0	new	YLR177W	36.27	102	58	1	827	921	464	565	2e-14	76.3	old	YLR177W	36.27	102	58	1	827	921	464	565	2e-14	76.3	0
CNAG_05905T0	new	YGR246C	36.27	306	179	7	6	306	4	298	5e-54	207	old	YGR246C	36.27	306	179	7	6	306	4	298	3e-54	207	0
CNAG_06019T0	new	YAL041W	36.21	58	36	1	1068	1125	403	459	0.004	39.7	old	YAL041W	36.21	58	36	1	1045	1102	403	459	0.004	39.7	0
CNAG_07687T0	new	YBL076C	36.21	58	34	3	323	378	705	761	0.4	32	old	YBL076C	36.21	58	34	3	314	369	705	761	0.38	32	0
CNAG_00320T0	new	YBL084C	36.13	357	220	3	372	726	392	742	3e-60	228	old	YBL084C	36.13	357	220	3	392	746	392	742	3e-60	228	0
CNAG_04337T0	new	YKL188C	36.11	36	18	1	259	294	728	758	0.31	30.8	old	YKL188C	36.11	36	18	1	247	282	728	758	0.31	30.8	0
CNAG_03458T0	new	YLR429W	36	75	39	2	79	153	570	635	0.031	33.5	old	YLR429W	36	75	39	2	92	166	570	635	0.021	33.5	0
CNAG_06267T0	new	YMR192W	36	50	32	0	14	63	172	221	0.93	29.6	old	YMR192W	36	50	32	0	14	63	172	221	0.88	29.6	0
CNAG_05243T0	new	YGR194C	35.93	565	294	14	6	543	23	546	3e-89	324	old	YGR194C	35.93	565	294	14	6	543	23	546	2e-89	324	0
CNAG_00492T0	new	YGL019W	35.85	53	34	0	280	332	202	254	0.26	32.3	old	YGL019W	35.85	53	34	0	280	332	202	254	0.23	32.3	0
CNAG_04614T0	new	YHR023W	35.85	53	32	1	206	256	182	234	1.9	28.5	old	YHR023W	35.85	53	32	1	197	247	182	234	1.7	28.5	0
CNAG_05291T0	new	YIL091C	35.8	81	38	2	699	765	33	113	0.69	31.6	old	YIL091C	35.8	81	38	2	664	730	33	113	0.73	31.6	0
CNAG_01196T0	new	YML088W	35.71	56	36	0	21	76	513	568	0.65	30.8	old	YML088W	35.71	56	36	0	21	76	513	568	0.73	30.8	0
CNAG_04254T0	new	YBR085W	35.71	56	33	2	399	453	44	97	0.14	32.7	old	YBR085W	35.71	56	33	2	397	451	44	97	0.14	32.7	0
CNAG_04907T0	new	YDR331W	35.71	42	26	1	186	226	68	109	2.6	29.3	old	YDR331W	35.71	42	26	1	202	242	68	109	1.8	29.3	0
CNAG_07849T0	new	YJR010W	35.71	42	24	1	224	262	42	83	0.61	29.3	old	YJR010W	35.71	42	24	1	268	306	42	83	0.86	29.3	0
CNAG_00387T0	new	YJR113C	35.56	90	48	4	625	706	10	97	1.3	30	old	YJR113C	35.56	90	48	4	621	702	10	97	1.3	30	0
CNAG_05578T0	new	YDR105C	35.48	31	20	0	38	68	42	72	0.82	26.6	old	YDR105C	35.48	31	20	0	27	57	42	72	0.84	26.6	0
CNAG_02393T0	new	YAR014C	35.44	79	51	0	108	186	255	333	1e-09	61.2	old	YAR014C	35.44	79	51	0	108	186	255	333	1e-09	61.2	0
CNAG_04295T0	new	YPL006W	35.29	34	22	0	148	181	22	55	1.4	28.5	old	YPL006W	35.29	34	22	0	114	147	22	55	1.2	28.5	0
CNAG_05553T0	new	YMR005W	35.29	68	36	3	237	299	293	357	0.26	31.6	old	YMR005W	35.29	68	36	3	237	299	293	357	0.26	31.6	0
CNAG_05435T0	new	YJL131C	35.19	54	32	1	254	307	260	310	2.2	28.9	old	YJL131C	35.19	54	32	1	202	255	260	310	1.9	28.9	0
CNAG_06550T0	new	YIL115C	35.19	270	98	18	530	779	458	670	2e-07	54.3	old	YIL115C	35.19	270	98	18	530	779	458	670	2e-07	54.3	0
CNAG_07507T0	new	YCL032W	35.07	134	71	4	272	403	210	329	2e-14	75.9	old	YCL032W	35.07	134	71	4	278	409	210	329	2e-14	75.9	0
CNAG_02216T0	new	YMR247C	35	300	178	6	1549	1843	1269	1556	3e-52	203	old	YMR247C	35	300	178	6	1547	1841	1269	1556	3e-52	203	0
CNAG_06617T0	new	YEL013W	35	40	25	1	114	153	293	331	0.92	30.8	old	YEL013W	35	40	25	1	143	182	293	331	0.87	30.8	0
CNAG_06030T0	new	YNL168C	34.88	43	24	1	12	54	27	65	4.6	27.7	old	YNL168C	34.88	43	24	1	5	47	27	65	4.5	27.7	0
CNAG_06188T0	new	YKL038W	34.88	43	28	0	225	267	36	78	8e-05	44.7	old	YKL038W	34.88	43	28	0	225	267	36	78	7e-05	44.7	0
CNAG_01476T0	new	YER008C	34.86	109	58	2	1181	1289	349	444	0.0003	43.5	old	YER008C	34.86	109	58	2	1181	1289	349	444	0.0003	43.5	0
CNAG_03160T0	new	YMR137C	34.83	201	103	7	325	510	215	402	3e-25	112	old	YMR137C	34.83	201	103	7	325	510	215	402	2e-25	112	0
CNAG_03548T0	new	YLR419W	34.78	46	27	2	65	109	1245	1288	1.5	29.6	old	YLR419W	34.78	46	27	2	65	109	1245	1288	1.6	29.6	0
CNAG_02324T0	new	YER144C	34.69	49	26	1	9	57	5	47	3.6	28.1	old	YER144C	34.69	49	26	1	9	57	5	47	3.3	28.1	0
CNAG_07564T0	new	YGR054W	34.69	49	26	1	192	240	569	611	2.5	29.3	old	YGR054W	34.69	49	26	1	83	131	569	611	1.8	29.3	0
CNAG_00249T0	new	YAL026C	34.67	75	42	2	174	242	749	822	0.72	30	old	YAL026C	34.67	75	42	2	169	237	749	822	0.72	30	0
CNAG_03489T0	new	YNL016W	34.67	75	48	1	138	211	162	236	6e-09	55.8	old	YNL016W	34.67	75	48	1	135	208	162	236	6e-09	55.8	0
CNAG_02237T0	new	YNL243W	34.66	427	237	10	667	1079	569	967	1e-56	216	old	YNL243W	34.66	427	237	10	654	1066	569	967	2e-56	216	0
CNAG_05934T0	new	YPR104C	34.62	52	24	1	20	61	591	642	0.38	30	old	YPR104C	34.62	52	24	1	20	61	591	642	0.29	30	0
CNAG_00835T0	new	YPR030W	34.38	64	28	3	729	785	557	613	0.42	32	old	YPR030W	34.38	64	28	3	685	741	557	613	0.44	32	0
CNAG_01293T0	new	YCR032W	34.33	67	41	1	1394	1460	687	750	0.073	35.8	old	YCR032W	34.33	67	41	1	1256	1322	687	750	0.065	35.8	0
CNAG_01045T0	new	YNR069C	34.25	73	29	4	300	359	217	283	0.11	33.5	old	YNR069C	34.25	73	29	4	297	356	217	283	0.11	33.5	0
CNAG_07375T0	new	YML097C	34.25	73	46	1	903	975	241	311	2e-06	50.1	old	YML097C	34.25	73	46	1	903	975	241	311	2e-06	50.1	0
CNAG_02784T0	new	YGR177C	34.15	41	24	2	408	448	493	530	1.3	29.3	old	YGR177C	34.15	41	24	2	406	446	493	530	1.3	29.3	0
CNAG_01157T0	new	YDL133W	34.09	44	26	1	229	269	287	330	0.44	30.8	old	YDL133W	34.09	44	26	1	229	269	287	330	0.5	30.8	0
CNAG_06470T0	new	YNR058W	34.09	44	29	0	109	152	173	216	0.76	29.3	old	YNR058W	34.09	44	29	0	109	152	173	216	0.81	29.3	0
CNAG_02696T0	new	YER008C	34.04	141	74	7	22	144	92	231	2e-12	70.1	old	YER008C	34.04	141	74	7	22	144	92	231	2e-12	70.1	0
CNAG_02517T0	new	YOR354C	34	50	32	1	167	215	86	135	0.27	30.8	old	YOR354C	34	50	32	1	252	300	86	135	0.41	30.8	0
CNAG_04882T0	new	YLR373C	33.96	53	33	1	111	163	328	378	4.6	27.3	old	YLR373C	33.96	53	33	1	85	137	328	378	4.3	27.3	0
CNAG_00160T0	new	YKL218C	33.33	57	35	2	215	270	85	139	4.3	27.3	old	YKL218C	33.33	57	35	2	209	264	85	139	4.3	27.3	0
CNAG_01200T0	new	YOR326W	33.33	51	31	1	158	205	592	642	0.46	30	old	YOR326W	33.33	51	31	1	149	196	592	642	0.42	30	0
CNAG_01258T0	new	YAL021C	33.33	108	72	0	361	468	339	446	1e-05	47.8	old	YAL021C	33.33	108	72	0	340	447	339	446	1e-05	47.8	0
CNAG_02453T0	new	YOL097C	33.33	54	30	2	204	251	58	111	0.49	32.7	old	YOL097C	33.33	54	30	2	227	274	58	111	0.45	32.7	0
CNAG_02979T0	new	YHR082C	33.33	30	20	0	40	69	349	378	0.17	30.8	old	YHR082C	33.33	30	20	0	100	129	349	378	0.23	30.8	0
CNAG_03659T0	new	YDL085W	33.33	51	34	0	731	781	208	258	0.56	31.6	old	YDL085W	33.33	51	34	0	724	774	208	258	0.56	31.6	0
CNAG_02962T0	new	YJL141C	33.16	389	222	13	489	855	333	705	9e-51	197	old	YJL141C	33.16	389	222	13	486	852	333	705	8e-51	197	0
CNAG_03059T0	new	YJL206C	33.02	106	52	4	108	204	38	133	4e-06	48.9	old	YJL206C	33.02	106	52	4	108	204	38	133	4e-06	48.9	0
CNAG_05590T0	new	YLR006C	32.89	152	66	3	1545	1673	505	643	4e-12	69.7	old	YLR006C	32.89	152	66	3	1544	1672	505	643	4e-12	69.7	0
CNAG_01970T0	new	YDL209C	32.73	55	34	2	585	636	72	126	0.002	39.7	old	YDL209C	32.73	55	34	2	558	609	72	126	0.002	39.7	0
CNAG_04225T0	new	YPL085W	32.73	55	35	1	106	158	270	324	1.5	29.3	old	YPL085W	32.73	55	35	1	106	158	270	324	1.4	29.3	0
CNAG_03265T0	new	YGL035C	32.69	52	32	1	93	141	144	195	0.54	31.6	old	YGL035C	32.69	52	32	1	93	141	144	195	0.53	31.6	0
CNAG_01850T0	new	YIL147C	32.61	138	88	3	1228	1364	1081	1214	3e-14	76.3	old	YIL147C	32.61	138	88	3	1230	1366	1081	1214	3e-14	76.3	0
CNAG_05748T0	new	YPR031W	32.58	534	256	11	64	553	184	657	3e-77	285	old	YPR031W	32.58	534	256	11	64	553	184	657	4e-77	285	0
CNAG_07463T0	new	YGR098C	32.55	467	268	13	1729	2185	1197	1626	7e-64	241	old	YGR098C	32.55	467	268	13	1684	2140	1197	1626	8e-64	241	0
CNAG_06450T0	new	YIL154C	32.5	40	26	1	499	538	205	243	0.054	34.7	old	YIL154C	32.5	40	26	1	481	520	205	243	0.053	34.7	0
CNAG_05772T0	new	YOR141C	32.47	77	48	2	534	606	592	668	1.4	29.6	old	YOR141C	32.47	77	48	2	446	518	592	668	1.6	29.6	0
CNAG_00663T0	new	YEL050C	32.35	34	23	0	211	244	217	250	2.9	27.7	old	YEL050C	32.35	34	23	0	211	244	217	250	2.9	27.7	0
CNAG_04987T0	new	YOL013C	32.35	68	31	3	445	502	349	411	0.005	37.7	old	YOL013C	32.35	68	31	3	455	512	349	411	0.006	37.7	0
CNAG_00866T0	new	YPR074C	32.21	208	119	7	66	253	28	233	2e-14	75.9	old	YPR074C	32.21	208	119	7	66	253	28	233	2e-14	75.9	0
CNAG_04260T0	new	YDR211W	32.14	84	56	1	439	521	332	415	2e-10	62.4	old	YDR211W	32.14	84	56	1	412	494	332	415	2e-10	62.4	0
CNAG_01584T0	new	YLR247C	32.08	53	30	2	166	215	1225	1274	0.22	31.2	old	YLR247C	32.08	53	30	2	162	211	1225	1274	0.22	31.2	0
CNAG_01994T0	new	YNR021W	32.08	53	36	0	602	654	329	381	0.24	33.1	old	YNR021W	32.08	53	36	0	566	618	329	381	0.24	33.1	0
CNAG_04307T0	new	YGL238W	32	50	34	0	196	245	95	144	0.48	30	old	YGL238W	32	50	34	0	190	239	95	144	0.46	30	0
CNAG_00020T0	new	YJL053W	31.94	72	34	4	480	544	134	197	0.91	31.2	old	YJL053W	31.94	72	34	4	480	544	134	197	0.81	31.2	0
CNAG_02598T0	new	YDR371W	31.85	135	78	5	230	353	174	305	5e-10	60.8	old	YDR371W	31.85	135	78	5	231	354	174	305	5e-10	60.8	0
CNAG_00070T0	new	YKR095W	31.76	85	50	4	302	381	1689	1770	0.49	31.2	old	YKR095W	31.76	85	50	4	257	336	1689	1770	0.44	31.2	0
CNAG_04973T0	new	YGL241W	31.72	186	119	3	752	937	714	891	4e-20	95.5	old	YGL241W	31.72	186	119	3	728	913	714	891	3e-20	95.5	0
CNAG_00514T0	new	YKR034W	31.67	60	31	2	483	536	15	70	0.35	32.3	old	YKR034W	31.67	60	31	2	466	519	15	70	0.33	32.3	0
CNAG_04707T0	new	YLR094C	31.58	38	26	0	84	121	185	222	1.6	28.1	old	YLR094C	31.58	38	26	0	91	128	185	222	1.7	28.1	0
CNAG_04318T0	new	YGR099W	31.51	146	89	4	676	816	431	570	5e-10	62	old	YGR099W	31.51	146	89	4	637	777	431	570	5e-10	62	0
CNAG_07794T0	new	YML020W	31.49	451	258	11	911	1346	249	663	2e-59	226	old	YML020W	31.49	451	258	11	890	1325	249	663	2e-59	226	0
CNAG_00313T0	new	YDR049W	31.43	70	47	1	107	175	119	188	2.7	29.3	old	YDR049W	31.43	70	47	1	107	175	119	188	2.7	29.3	0
CNAG_05861T0	new	YIL131C	31.37	153	79	5	330	477	294	425	2e-09	59.3	old	YIL131C	31.37	153	79	5	338	485	294	425	2e-09	59.3	0
CNAG_04887T0	new	YKR089C	31.34	67	37	1	388	454	81	138	1.7	28.9	old	YKR089C	31.34	67	37	1	361	427	81	138	1.6	28.9	0
CNAG_02400T0	new	YLR421C	31.31	99	59	4	2	92	5	102	0.0005	39.7	old	YLR421C	31.31	99	59	4	2	92	5	102	0.0005	39.7	0
CNAG_05099T0	new	YDR038C	31.11	45	30	1	58	102	108	151	4.6	26.2	old	YDR038C	31.11	45	30	1	63	107	108	151	5.1	26.2	0
CNAG_00090T0	new	YLR218C	31.03	29	20	0	270	298	110	138	0.42	30.8	old	YLR218C	31.03	29	20	0	269	297	110	138	0.41	30.8	0
CNAG_00701T0	new	YGR004W	30.99	71	47	2	284	352	2	72	2.2	28.9	old	YGR004W	30.99	71	47	2	256	324	2	72	1.8	28.9	0
CNAG_01466T0	new	YHR079C	30.77	52	31	1	296	347	963	1009	2.7	28.5	old	YHR079C	30.77	52	31	1	215	266	963	1009	2.1	28.5	0
CNAG_02218T0	new	YDL139C	30.77	52	35	1	73	123	90	141	0.13	33.9	old	YDL139C	30.77	52	35	1	73	123	90	141	0.13	33.9	0
CNAG_02982T0	new	YLR222C	30.67	887	433	28	98	937	63	814	4e-96	347	old	YLR222C	30.67	887	433	28	83	922	63	814	5e-96	347	0
CNAG_01338T0	new	YER162C	30.54	370	221	9	440	788	313	667	1e-38	156	old	YER162C	30.54	370	221	9	442	790	313	667	1e-38	156	0
CNAG_04104T0	new	YLR214W	30.51	59	24	2	195	236	621	679	0.61	30.8	old	YLR214W	30.51	59	24	2	195	236	621	679	0.58	30.8	0
CNAG_03146T0	new	YJL216C	30.38	79	45	2	95	173	39	107	0.002	38.9	old	YJL216C	30.38	79	45	2	38	116	39	107	0.002	38.9	0
CNAG_04410T0	new	YGR263C	30.37	135	81	5	233	363	169	294	2e-11	65.5	old	YGR263C	30.37	135	81	5	146	276	169	294	2e-11	65.5	0
CNAG_04721T0	new	YOL149W	30.36	56	39	0	15	70	18	73	0.009	36.6	old	YOL149W	30.36	56	39	0	15	70	18	73	0.009	36.6	0
CNAG_04967T0	new	YFL023W	30.19	53	33	1	152	204	107	155	6.8	26.9	old	YFL023W	30.19	53	33	1	154	206	107	155	6.7	26.9	0
CNAG_02900T0	new	YGR031W	30.1	103	60	5	66	160	108	206	0.007	36.6	old	YGR031W	30.1	103	60	5	66	160	108	206	0.007	36.6	0
CNAG_05703T0	new	YDL240W	30.1	608	330	15	739	1310	417	965	6e-61	231	old	YDL240W	30.1	608	330	15	666	1237	417	965	7e-61	231	0
CNAG_02109T0	new	YNL106C	30.05	386	218	11	955	1333	572	912	1e-42	170	old	YNL106C	30.05	386	218	11	971	1349	572	912	1e-42	170	0
CNAG_07674T0	new	YOR155C	30	80	44	3	192	266	99	171	2.6	27.7	old	YOR155C	30	80	44	3	197	271	99	171	2.5	27.7	0
CNAG_07739T0	new	YBR260C	30	70	44	1	19	83	334	403	2.3	29.3	old	YBR260C	30	70	44	1	7	71	334	403	2	29.3	0
CNAG_04538T0	new	YHR171W	38.66	657	347	18	16	664	20	628	9e-119	422	old	YHR171W	38.43	661	346	18	16	667	20	628	7e-119	422	0
CNAG_01149T0	new	YHR158C	32.23	301	188	8	211	498	121	418	8e-45	177	old	YHR158C	31.89	301	189	8	214	501	121	418	8e-45	177	0
CNAG_01016T0	new	YDR128W	31.87	593	315	12	53	625	15	538	7e-86	314	old	YDR128W	31.53	593	317	11	53	625	15	538	7e-86	314	0
CNAG_03288T0	new	YDR105C	39.3	514	261	15	1	510	1	467	7e-92	332	old	YDR105C	38.9	509	252	14	1	492	1	467	1e-91	332	0
CNAG_04165T0	new	YGL086W	35.21	71	43	1	36	106	77	144	0.009	35.8	old	YGL086W	34.72	72	44	1	35	106	76	144	0.009	35.8	0
CNAG_03734T0	new	YLR419W	30	80	40	3	146	209	1185	1264	0.17	32.7	old	YLR419W	28.09	89	46	4	139	209	1176	1264	0.16	32.7	0
CNAG_04869T0	new	YOR035C	32.47	77	45	3	440	515	222	292	1.1	30	old	YOR035C	29.31	116	68	5	384	498	190	292	1	30	0
CNAG_04993T0	new	YDL149W	32.65	49	32	1	591	638	583	631	0.25	33.1	old	YDL149W	28.4	81	47	3	541	620	561	631	0.22	33.1	0
CNAG_04335T0	new	YLR305C	33	1482	862	28	561	2018	527	1901	0	738	old	YLR305C	32.95	1481	862	28	557	2013	527	1900	0	738	0
CNAG_00580T0	new	YOL023W	39.32	646	344	16	251	878	62	677	4e-114	407	old	YOL023W	39.22	645	344	16	269	895	62	676	4e-114	407	0
CNAG_07926T0	new	YLR195C	48.25	456	201	7	147	599	33	456	2e-120	427	old	YLR195C	48.13	455	201	7	167	618	33	455	3e-120	427	0
CNAG_02113T0	new	YLR170C	56.05	157	63	3	2	156	4	156	3e-47	182	old	YLR170C	55.92	152	65	2	2	151	4	155	3e-47	182	0
CNAG_01928T0	new	YLL029W	38.93	673	351	13	6	647	107	750	3e-126	447	old	YLL029W	38.44	692	342	15	6	662	107	749	3e-126	447	0
CNAG_04494T0	new	YLR298C	42.31	52	26	1	1	52	1	48	9e-10	58.5	old	YLR298C	42.31	52	26	1	1	52	1	48	1e-09	58.2	0.3
CNAG_04113T0	new	YNL128W	34	50	30	2	875	923	190	237	0.066	35	old	YNL128W	34	50	30	2	840	888	190	237	0.068	34.7	0.3
CNAG_07453T0	new	YER008C	31.34	67	46	0	242	308	348	414	0.036	35	old	YER008C	31.34	67	46	0	230	296	348	414	0.044	34.7	0.3
CNAG_03355T0	new	YHR206W	30.67	150	86	3	1654	1803	365	496	2e-12	71.2	old	YHR206W	30.67	150	86	3	1641	1790	365	496	2e-12	70.9	0.3
CNAG_00525T0	new	YER021W	30.43	46	32	0	384	429	470	515	0.25	32.3	old	YER021W	30.43	46	32	0	347	392	470	515	0.29	32	0.3
CNAG_06276T0	new	YMR168C	42.86	49	21	1	287	335	14	55	1e-06	50.4	old	YMR168C	42.31	52	23	1	250	301	11	55	1e-06	50.1	0.3
CNAG_05579T0	new	YBR212W	37.5	56	34	1	188	243	187	241	6e-06	48.1	old	YBR212W	37.5	56	34	1	188	243	187	241	7e-06	47.8	0.3
CNAG_01375T0	new	YCR088W	60	50	18	1	629	676	539	588	2e-12	68.9	old	YCR088W	60	50	18	1	652	699	539	588	3e-12	68.6	0.3
CNAG_01301T0	new	YHR090C	51.72	58	28	0	271	328	211	268	2e-16	81.3	old	YHR090C	51.72	58	28	0	247	304	211	268	3e-16	80.9	0.4
CNAG_03733T0	new	YER165W	37.08	89	56	0	478	566	323	411	5e-13	71.6	old	YER165W	37.08	89	56	0	486	574	323	411	6e-13	71.2	0.4
CNAG_01947T0	new	YKR009C	30.74	231	121	9	3	220	4	208	2e-14	74.3	old	YKR009C	30.74	231	121	9	3	220	4	208	3e-14	73.9	0.4
CNAG_03637T0	new	YMR106C	30.24	205	115	7	375	561	291	485	2e-16	82.8	old	YMR106C	30.24	205	115	7	333	519	291	485	3e-16	82.4	0.4
CNAG_05279T0	new	YGL173C	30.91	55	29	1	6	51	992	1046	0.35	30	old	YGL173C	44	25	14	0	3	27	1022	1046	0.48	29.6	0.4
CNAG_03229T0	new	YML027W	49.06	53	27	0	316	368	180	232	2e-09	58.9	old	YML027W	49.06	53	27	0	284	336	180	232	2e-09	58.5	0.4
CNAG_05310T0	new	YMR119W	38.71	31	19	0	67	97	415	445	1.5	28.5	old	YMR119W	38.71	31	19	0	67	97	415	445	1.7	28.1	0.4
CNAG_00814T0	new	YMR049C	37.25	51	26	2	71	121	514	558	1.9	30.4	old	YMR049C	37.25	51	26	2	71	121	514	558	2	30	0.4
CNAG_00699T0	new	YOR008C	36.05	86	54	1	913	997	24	109	3e-05	46.6	old	YOR008C	36.05	86	54	1	914	998	24	109	3e-05	46.2	0.4
CNAG_05846T0	new	YDR092W	36	100	57	3	707	805	3	96	4e-07	52.4	old	YDR092W	36	100	57	3	686	784	3	96	4e-07	52	0.4
CNAG_03755T0	new	YBR037C	35.71	42	27	0	212	253	122	163	0.071	33.1	old	YBR037C	35.71	42	27	0	182	223	122	163	0.079	32.7	0.4
CNAG_01694T0	new	YPR042C	34	50	33	0	571	620	162	211	3.9	30	old	YPR042C	34	50	33	0	551	600	162	211	4.1	29.6	0.4
CNAG_02476T0	new	YOR172W	33.96	106	58	4	51	149	14	114	5e-07	52	old	YOR172W	33.96	106	58	4	51	149	14	114	5e-07	51.6	0.4
CNAG_01633T0	new	YOR249C	32.31	65	44	0	245	309	315	379	0.0001	43.5	old	YOR249C	32.31	65	44	0	116	180	315	379	0.0001	43.1	0.4
CNAG_06685T0	new	YNL016W	31.71	82	48	1	205	286	77	150	3e-08	55.5	old	YNL016W	31.71	82	48	1	186	267	77	150	3e-08	55.1	0.4
CNAG_04717T0	new	YLR409C	31.46	89	56	2	239	322	133	221	0.3	32	old	YLR409C	31.46	89	56	2	239	322	133	221	0.36	31.6	0.4
CNAG_02368T0	new	YCR066W	31.15	61	39	2	58	117	249	307	0.11	33.5	old	YCR066W	31.15	61	39	2	58	117	249	307	0.12	33.1	0.4
CNAG_06215T0	new	YBR151W	31.06	132	53	3	256	386	201	295	6e-09	57	old	YBR151W	31.06	132	53	3	247	377	201	295	7e-09	56.6	0.4
CNAG_07312T0	new	YLR398C	30	100	62	4	385	477	547	645	0.004	38.5	old	YLR398C	30	100	62	4	381	473	547	645	0.005	38.1	0.4
CNAG_06484T0	new	YOR294W	37.78	45	25	2	55	96	117	161	0.3	31.2	old	YOR294W	36.17	47	27	2	53	96	115	161	0.27	30.8	0.4
CNAG_02200T0	new	YBR058C	50	20	10	0	5	24	635	654	2.4	26.6	old	YBR058C	50	20	10	0	5	24	635	654	3.9	26.2	0.4
CNAG_07784T0	new	YLR256W	35.42	48	31	0	97	144	1368	1415	0.067	31.6	old	YLR256W	35.42	48	31	0	59	106	1368	1415	0.059	31.2	0.4
CNAG_07665T0	new	YMR070W	35.21	71	40	2	108	177	282	347	1.1	31.6	old	YMR070W	35.21	71	40	2	115	184	282	347	1.2	31.2	0.4
CNAG_00702T0	new	YER095W	34.88	43	28	0	27	69	345	387	0.3	31.6	old	YER095W	34.88	43	28	0	27	69	345	387	0.29	31.2	0.4
CNAG_03040T0	new	YPR074C	30.19	212	126	7	62	253	24	233	3e-13	72	old	YPR074C	30.77	208	122	7	66	253	28	233	3e-13	71.6	0.4
CNAG_03552T0	new	YER116C	42.11	57	20	3	568	615	203	255	2e-05	46.2	old	YER116C	42.11	57	20	3	548	595	203	255	2e-05	45.8	0.4
CNAG_05087T0	new	YHR207C	40.43	47	25	1	44	90	362	405	0.027	34.7	old	YHR207C	40.43	47	25	1	315	361	362	405	0.06	34.3	0.4
CNAG_03918T0	new	YOR353C	34.69	147	82	4	136	278	38	174	4e-14	75.9	old	YOR353C	34.69	147	82	4	136	278	38	174	4e-14	75.5	0.4
CNAG_06467T0	new	YOL066C	31.35	185	86	6	24	205	439	585	9e-16	78.2	old	YOL066C	31.35	185	86	6	14	195	439	585	9e-16	77.8	0.4
CNAG_06331T0	new	YIL130W	39.13	46	24	1	42	87	12	53	9e-07	50.4	old	YIL130W	39.13	46	24	1	16	61	12	53	1e-06	49.7	0.7
CNAG_01527T0	new	YMR222C	32.17	143	72	8	90	225	89	213	5e-08	53.5	old	YMR222C	32.39	142	71	8	90	224	90	213	7e-08	52.8	0.7
CNAG_01051T0	new	YPL174C	35.44	79	42	3	4	74	13	90	2e-07	53.5	old	YPL174C	43.64	55	30	1	4	58	13	66	4e-07	52.8	0.7
CNAG_00233T0	new	YLR008C	42.86	105	56	2	4	104	65	169	2e-19	87.8	old	YLR008C	60.94	64	24	1	35	97	99	162	5e-19	87	0.8
CNAG_03644T0	new	YPL164C	30.08	123	68	5	236	348	213	327	2.6	28.5	old	YPL164C	30.09	113	62	4	251	353	222	327	4	27.7	0.8
CNAG_01032T0	new	YLR342W	36.36	55	29	2	810	864	25	73	0.67	31.6	old	YLR342W	36.36	55	29	2	274	328	25	73	0.61	30.8	0.8
CNAG_02926T0	new	YMR207C	31.11	45	31	0	45	89	1034	1078	0.62	29.3	old	YMR207C	31.11	45	31	0	45	89	1034	1078	1	28.5	0.8
CNAG_01849T0	new	YKL188C	30.16	63	29	2	97	144	702	764	1.2	28.1	old	YKL188C	30.16	63	29	2	1	48	702	764	0.46	27.3	0.8
CNAG_00270T0	new	YGL080W	46.36	110	58	1	2	111	10	118	6e-26	110	old	YGL080W	51.04	96	46	1	15	110	24	118	1e-25	109	1
CNAG_02326T0	new	YDL185W	60.91	353	136	2	261	613	716	1066	1e-125	445	old	YDL185W	62.1	343	128	2	270	612	726	1066	2e-125	444	1
CNAG_03991T0	new	YGR149W	38.21	301	181	3	146	444	112	409	3e-55	210	old	YGR149W	38.41	302	180	4	116	415	112	409	1e-54	209	1
CNAG_07651T0	new	YDR194C	31.3	540	338	15	85	604	124	650	3e-62	234	old	YDR194C	31.4	535	334	15	87	601	129	650	5e-62	233	1
CNAG_06348T0	new	YNR070W	32.53	1322	848	18	98	1392	27	1331	0	781	old	YNR070W	32.55	1324	849	18	98	1396	27	1331	0	780	1
CNAG_01148T0	new	YML074C	66.67	123	39	1	288	408	287	409	9e-44	172	old	YML074C	66.67	123	39	1	260	380	287	409	1e-43	171	1
CNAG_06724T0	new	YML032C	53.21	156	71	2	82	237	21	174	2e-47	185	old	YML032C	53.21	156	71	2	82	237	21	174	3e-47	184	1
CNAG_02028T0	new	YMR216C	49.81	267	92	4	52	277	132	397	2e-67	251	old	YMR216C	49.81	267	92	4	59	284	132	397	4e-67	250	1
CNAG_06316T0	new	YAL044C	47.06	119	59	2	37	152	46	163	4e-27	115	old	YAL044C	47.06	119	59	2	10	125	46	163	6e-27	114	1
CNAG_06819T0	new	YGL150C	46.8	1032	456	21	722	1707	477	1461	0	880	old	YGL150C	46.8	1032	456	21	660	1645	477	1461	0	879	1
CNAG_02814T0	new	YIL155C	44.14	589	271	10	100	637	68	649	5e-136	480	old	YIL155C	44.14	589	271	10	93	630	68	649	5e-136	479	1
CNAG_01107T0	new	YPL175W	43.98	432	227	5	347	765	5	434	2e-100	361	old	YPL175W	43.98	432	227	5	251	669	5	434	3e-100	360	1
CNAG_06773T0	new	YIL109C	40.23	937	481	22	61	933	4	925	0	640	old	YIL109C	40.23	937	481	22	51	923	4	925	0	639	1
CNAG_00693T0	new	YFL009W	35.17	563	288	16	252	783	231	747	3e-91	331	old	YFL009W	35.17	563	288	16	222	753	231	747	5e-91	330	1
CNAG_00718T0	new	YML102W	32.82	259	114	6	1	245	1	213	9e-34	140	old	YML102W	32.82	259	116	6	1	247	1	213	2e-33	139	1
CNAG_02377T0	new	YMR170C	30.84	467	309	6	9	469	40	498	1e-54	208	old	YMR170C	30.84	467	307	7	9	467	40	498	4e-54	207	1
CNAG_02183T0	new	YNL172W	30.41	490	293	11	1108	1567	943	1414	7e-46	182	old	YNL172W	30.41	490	293	11	1049	1508	943	1414	8e-46	181	1
CNAG_07936T0	new	YCR032W	34.62	806	426	24	1503	2243	1284	2053	2e-105	380	old	YCR032W	34.58	801	436	24	205	948	1284	2053	1e-105	379	1
CNAG_01770T0	new	YOL027C	36.35	542	256	15	77	568	16	518	2e-67	251	old	YOL027C	36.21	544	256	16	77	570	16	518	4e-67	250	1
CNAG_03850T0	new	YBR081C	37.18	156	93	2	1	151	399	554	7e-24	107	old	YBR081C	36.54	156	94	2	1	151	399	554	2e-23	106	1
CNAG_05377T0	new	YOL103W	32.63	521	339	3	46	562	93	605	5e-86	313	old	YOL103W	31.86	543	358	3	1	539	71	605	1e-85	312	1
CNAG_04440T0	new	YOR143C	30.28	284	134	10	12	232	28	310	1e-26	114	old	YOR143C	28.76	299	139	9	12	252	28	310	3e-26	113	1
CNAG_03289T0	new	YBL091C	55.85	376	144	7	79	446	61	422	9e-111	395	old	YBL091C	55.73	375	144	7	69	435	61	421	1e-110	394	1
CNAG_03191T0	new	YGL003C	44.99	429	202	6	284	696	157	567	2e-103	371	old	YGL003C	44.86	428	202	6	280	691	157	566	3e-103	370	1
CNAG_06625T0	new	YBL058W	38.05	205	112	4	265	467	233	424	7e-31	130	old	YBL058W	37.93	203	111	4	261	461	233	422	8e-31	129	1
CNAG_03925T0	new	YMR035W	38.67	150	89	2	13	161	11	158	1e-22	100	old	YMR035W	39.16	143	84	2	36	177	18	158	7e-22	98.2	1.8
CNAG_01199T0	new	YJL041W	30.29	842	368	39	19	729	69	822	2e-38	155	old	YJL041W	31.1	807	353	40	17	701	97	822	8e-38	153	2
CNAG_02726T0	new	YIL041W	33.33	261	157	6	29	280	35	287	1e-29	125	old	YIL041W	33.72	261	154	7	29	278	35	287	4e-29	123	2
CNAG_04326T0	new	YKL029C	44.39	579	295	8	22	583	94	662	1e-137	484	old	YKL029C	44.58	581	293	9	8	571	94	662	6e-137	482	2
CNAG_03452T0	new	YEL052W	40.76	476	224	12	86	511	36	503	3e-88	320	old	YEL052W	40.76	476	224	12	9	434	36	503	1e-87	318	2
CNAG_03748T0	new	YGL195W	37.54	1838	1087	25	778	2577	649	2463	0	1183	old	YGL195W	37.54	1838	1082	26	778	2572	649	2463	0	1181	2
CNAG_01959T0	new	YLR272C	33.99	706	401	10	184	865	167	831	9e-112	400	old	YLR272C	33.99	706	402	10	184	866	167	831	3e-111	398	2
CNAG_05628T0	new	YKR051W	36.46	362	209	10	16	367	3	353	2e-54	208	old	YKR051W	36.34	366	208	11	16	371	3	353	2e-53	206	2
CNAG_01840T0	new	YFL037W	76.48	438	103	0	1	438	1	438	0	706	old	YFL037W	76.26	438	104	0	5	442	1	438	0	704	2
CNAG_04806T0	new	YDR372C	48.35	333	138	4	55	387	48	346	4e-87	316	old	YDR372C	47.89	332	139	4	55	386	48	345	1e-86	314	2
CNAG_04287T0	new	YJL143W	65.61	157	54	0	3	159	2	158	1e-53	203	old	YJL143W	67.53	154	46	2	3	155	2	152	6e-53	201	2
CNAG_02029T0	new	YOR181W	35.22	159	97	2	7	165	4	156	5e-27	117	old	YOR181W	37.16	148	87	2	7	150	4	149	1e-26	115	2
CNAG_05765T0	new	YER100W	49.19	185	90	2	1	181	1	185	1e-52	201	old	YER100W	54.78	157	70	1	1	156	1	157	4e-52	199	2
CNAG_01048T0	new	YHL024W	34.88	86	46	3	658	741	343	420	0.28	33.1	old	YHL024W	39.53	43	23	2	486	526	343	384	1.1	30.8	2.3
CNAG_01198T0	new	YPR182W	62.34	77	28	1	1	76	7	83	2e-21	95.1	old	YPR182W	61.84	76	28	1	1	75	7	82	1e-20	92.4	2.7
CNAG_05695T0	new	YFL017C	32.26	155	94	2	785	929	2	155	1e-18	90.9	old	YFL017C	41.67	96	56	0	790	885	60	155	6e-18	88.2	2.7
CNAG_02067T0	new	YBR187W	33.22	292	151	4	5	296	33	280	2e-33	137	old	YBR187W	33.57	277	140	4	1	277	48	280	1e-32	134	3
CNAG_05124T0	new	YOR165W	37.48	771	416	15	56	786	7	751	1e-139	492	old	YOR165W	37.52	773	415	15	56	788	7	751	6e-139	489	3
CNAG_03266T0	new	YKL085W	53.96	328	134	7	3	329	19	330	1e-83	304	old	YKL085W	53.96	328	133	8	3	328	19	330	1e-82	301	3
CNAG_04599T0	new	YBR176W	35.71	308	158	7	728	1027	37	312	9e-52	200	old	YBR176W	35.71	308	158	7	702	1001	37	312	8e-51	197	3
CNAG_05827T0	new	YGL105W	34.05	420	205	12	25	421	1	371	3e-41	164	old	YGL105W	34.05	420	194	13	1	386	1	371	1e-40	161	3
CNAG_02998T0	new	YGR093W	30.53	262	152	9	405	643	246	500	2e-23	105	old	YGR093W	30.49	246	142	8	376	599	262	500	2e-22	102	3
CNAG_00299T0	new	YLR032W	30.06	1008	603	22	225	1190	221	1168	4e-116	414	old	YLR032W	30	990	592	21	241	1189	239	1168	4e-115	411	3
CNAG_02494T0	new	YGL203C	34.17	480	275	13	46	497	18	484	6e-74	273	old	YGL203C	34.11	475	272	13	42	488	23	484	4e-73	270	3
CNAG_02375T0	new	YNL325C	41.69	746	327	19	22	696	30	738	4e-158	553	old	YNL325C	41.5	747	334	19	22	703	30	738	2e-157	550	3
CNAG_02469T0	new	YNR029C	34.5	371	191	13	27	369	67	413	7e-50	192	old	YNR029C	33.69	371	198	12	27	373	67	413	6e-49	189	3
CNAG_02845T0	new	YPL103C	31.44	423	238	14	10	409	52	445	3e-48	187	old	YPL103C	30.57	422	249	12	10	415	52	445	2e-47	184	3
CNAG_00836T0	new	YNL274C	43.95	339	180	5	3	334	1	336	4e-72	266	old	YNL274C	42.25	355	180	5	3	351	1	336	4e-71	263	3
CNAG_05355T0	new	YER125W	59.95	839	283	12	16	834	5	810	0	986	old	YER125W	59.95	834	281	12	14	827	9	809	0	983	3
CNAG_07799T0	new	YDR011W	36.56	1313	791	20	149	1441	173	1463	0	902	old	YDR011W	36.73	1307	785	20	149	1435	173	1457	0	899	3
CNAG_00871T0	new	YFL031W	39.47	38	23	0	52	89	38	75	0.14	32.7	old	YFL031W	41.38	29	17	0	67	95	47	75	1.4	29.3	3.4
CNAG_00072T0	new	YCL043C	36.7	109	67	2	21	128	32	139	3e-15	77.8	old	YCL043C	34.82	112	65	4	146	255	385	490	3e-14	74.3	3.5
CNAG_06861T0	new	YDR145W	38.52	122	58	4	901	1012	409	523	5e-13	72	old	YDR145W	37.9	124	58	5	901	1014	409	523	7e-12	68.2	3.8
CNAG_07766T0	new	YCR014C	35.63	87	44	2	855	941	499	573	1e-09	60.5	old	YCR014C	26.77	198	122	8	279	462	212	400	1e-08	56.6	3.9
CNAG_06071T0	new	YML079W	34.53	223	94	9	10	228	22	196	7e-19	89	old	YML079W	34.95	206	83	8	10	212	22	179	8e-18	85.1	3.9
CNAG_05648T0	new	YFR018C	34.37	323	172	12	56	363	57	354	2e-30	128	old	YFR018C	35.9	273	140	10	98	359	106	354	3e-29	124	4
CNAG_06741T0	new	YDL031W	35.01	917	406	27	20	798	130	994	2e-129	458	old	YDL031W	35.26	899	392	27	43	803	148	994	3e-128	454	4
CNAG_03767T0	new	YFL008W	33.97	1260	760	25	6	1235	7	1224	0	638	old	YFL008W	33.97	1260	741	27	6	1216	7	1224	0	634	4
CNAG_04862T0	new	YDL171C	56.87	2124	847	20	2	2098	54	2135	0	2446	old	YDL171C	56.85	2125	847	21	2	2099	54	2135	0	2442	4
CNAG_03418T0	new	YGR218W	53.82	1087	488	9	1	1076	1	1084	0	1196	old	YGR218W	53.77	1088	488	10	1	1077	1	1084	0	1192	4
CNAG_07944T0	new	YBR208C	37.8	1225	696	27	18	1204	636	1832	0	799	old	YBR208C	37.75	1229	697	29	18	1210	636	1832	0	795	4
CNAG_04070T0	new	YMR302C	30.96	323	189	6	238	556	183	475	2e-42	169	old	YMR302C	30.89	327	188	7	238	560	183	475	3e-41	165	4
CNAG_00427T0	new	YOR090C	31.24	509	245	17	111	606	129	545	6e-49	190	old	YOR090C	31.14	517	243	19	111	614	129	545	1e-47	186	4
CNAG_00383T0	new	YAL026C	55.67	1146	475	13	201	1325	165	1298	0	1281	old	YAL026C	55.57	1148	475	14	201	1327	165	1298	0	1277	4
CNAG_01916T0	new	YDR097C	34.28	1193	660	29	7	1130	23	1160	0	639	old	YDR097C	34.17	1197	659	30	7	1133	23	1160	0	635	4
CNAG_01693T0	new	YDR280W	40.34	290	159	3	1	276	1	290	5e-62	232	old	YDR280W	40.21	291	159	4	1	277	1	290	1e-60	228	4
CNAG_01667T0	new	YNR041C	42.81	292	162	4	82	371	82	370	7e-58	219	old	YNR041C	42.57	296	161	5	82	375	82	370	7e-57	215	4
CNAG_01544T0	new	YPR033C	53.08	503	206	6	91	588	53	530	2e-144	507	old	YPR033C	52.76	508	205	7	58	560	53	530	3e-143	503	4
CNAG_05759T0	new	YNR016C	52.1	2219	1018	25	24	2222	30	2223	0	2275	old	YNR016C	51.63	2243	1037	26	30	2252	9	2223	0	2271	4
CNAG_01118T0	new	YPL265W	41.05	514	288	7	26	531	71	577	1e-112	402	old	YPL265W	40.27	514	287	8	26	526	71	577	1e-111	398	4
CNAG_00239T0	new	YML007W	48.21	56	29	0	160	215	68	123	2e-07	52.4	old	YML007W	47.37	57	29	1	160	216	68	123	5e-06	48.1	4.3
CNAG_03230T0	new	YBL049W	46.74	92	49	0	17	108	45	136	3e-19	88.6	old	YBL049W	45.56	90	49	0	43	132	47	136	1e-17	84	4.6
CNAG_06716T0	new	YIR009W	37.18	78	48	1	10	87	29	105	5e-08	52.8	old	YIR009W	36.71	79	48	2	10	88	29	105	1e-06	48.1	4.7
CNAG_00172T0	new	YGL216W	41.98	474	201	11	5	416	10	471	4e-89	324	old	YGL216W	50.9	332	148	5	84	412	152	471	1e-87	319	5
CNAG_00782T0	new	YDR523C	32.67	303	127	8	129	426	45	275	1e-30	130	old	YDR523C	36.23	207	87	4	190	394	112	275	3e-29	125	5
CNAG_07712T0	new	YPL015C	44.19	310	126	6	60	352	12	291	4e-65	243	old	YPL015C	45.18	301	118	7	6	289	21	291	1e-63	238	5
CNAG_03805T0	new	YDL128W	44.79	413	192	7	6	402	4	396	9e-83	301	old	YDL128W	45.08	417	188	9	6	405	4	396	4e-81	296	5
CNAG_04840T0	new	YER029C	42.57	101	52	1	6	100	7	107	5e-17	82.4	old	YER029C	42.71	96	49	1	1	90	12	107	9e-16	77.4	5
CNAG_02464T0	new	YKL215C	45.99	1296	637	19	9	1260	6	1282	0	1090	old	YKL215C	46.03	1297	638	21	9	1263	6	1282	0	1085	5
CNAG_00707T0	new	YLR251W	42.55	188	101	3	4	184	3	190	1e-34	140	old	YLR251W	42.55	188	100	4	4	183	3	190	4e-33	135	5
CNAG_00247T0	new	YNR050C	33.12	459	280	12	493	942	3	443	4e-61	231	old	YNR050C	33.12	459	263	12	483	915	3	443	1e-59	226	5
CNAG_04450T0	new	YER164W	39.69	1373	650	33	209	1472	160	1463	0	893	old	YER164W	39.68	1376	649	34	209	1475	160	1463	0	888	5
CNAG_02298T0	new	YPL006W	36.02	1302	669	29	7	1299	15	1161	0	811	old	YPL006W	35.97	1304	669	30	7	1301	15	1161	0	806	5
CNAG_02167T0	new	YNR006W	32.69	413	242	8	33	417	27	431	3e-57	218	old	YNR006W	32.61	417	241	9	33	421	27	431	8e-56	213	5
CNAG_02702T0	new	YJR040W	38.27	716	355	15	96	773	71	737	8e-124	439	old	YJR040W	38.16	718	355	16	96	775	71	737	3e-122	434	5
CNAG_05171T0	new	YNR052C	37.18	277	153	5	14	269	152	428	2e-51	197	old	YNR052C	37.05	278	153	6	14	270	152	428	6e-50	192	5
CNAG_05332T0	new	YBR298C	39.39	231	135	2	8	237	349	575	6e-45	175	old	YBR298C	39.22	232	135	3	8	238	349	575	2e-43	170	5
CNAG_06085T0	new	YMR008C	34.74	570	320	14	37	566	26	583	2e-85	311	old	YMR008C	34.55	573	320	15	37	569	26	583	5e-84	306	5
CNAG_00636T0	new	YDL017W	36.64	363	172	7	292	615	33	376	9e-59	223	old	YDL017W	36.44	365	172	8	292	617	33	376	3e-57	218	5
CNAG_07448T0	new	YHL016C	41.18	692	375	11	6	671	8	693	3e-147	516	old	YHL016C	40.97	698	374	12	6	677	8	693	2e-145	511	5
CNAG_05029T0	new	YHR039C	42.98	584	296	11	66	629	77	643	1e-138	488	old	YHR039C	42.76	587	296	12	66	632	77	643	3e-137	483	5
CNAG_01229T0	new	YML054C	41.15	520	283	11	29	534	48	558	3e-105	377	old	YML054C	40.92	523	283	12	29	537	48	558	1e-103	372	5
CNAG_04783T0	new	YDR536W	32.14	532	323	9	3	512	19	534	1e-73	271	old	YDR536W	31.9	536	323	10	3	516	19	534	8e-72	266	5
CNAG_02459T0	new	YGL119W	47.03	455	227	5	165	617	58	500	3e-116	414	old	YGL119W	46.62	459	227	6	161	617	58	500	1e-114	409	5
CNAG_06603T0	new	YBR281C	31.12	903	506	26	72	904	22	878	4e-112	400	old	YBR281C	30.57	916	510	26	14	862	22	878	2e-110	395	5
CNAG_07579T0	new	YML096W	30.07	552	296	19	18	556	37	511	1e-49	192	old	YML096W	29.21	558	299	19	18	562	37	511	4e-48	187	5
CNAG_04936T0	new	YBL097W	47.49	219	82	9	86	277	16	228	1e-41	166	old	YBL097W	45.87	218	77	7	67	248	16	228	4e-40	161	5
CNAG_02073T0	new	YMR167W	36.8	788	430	14	32	773	5	770	2e-133	471	old	YMR167W	36.76	789	429	15	32	774	5	769	8e-132	466	5
CNAG_02034T0	new	YER159C	45.68	81	43	1	7	87	47	126	1e-14	74.7	old	YER159C	46.48	71	38	0	14	84	56	126	7e-13	69.3	5.4
CNAG_03026T0	new	YMR281W	33.85	260	137	14	53	290	53	299	2e-20	94.7	old	YMR281W	33.07	257	139	13	53	287	53	298	9e-19	89	5.7
CNAG_04463T0	new	YPR168W	34.43	61	40	0	96	156	79	139	5e-07	48.9	old	YPR168W	38.78	49	30	0	81	129	91	139	2e-05	43.1	5.8
CNAG_03550T0	new	YHR158C	31.87	91	46	3	38	115	473	560	0.044	32.7	old	YHR158C	33.33	84	40	3	46	116	481	561	2.5	26.9	5.8
CNAG_05248T0	new	YKL135C	37.81	730	373	19	8	684	25	726	5e-129	456	old	YKL135C	37.81	730	371	20	8	682	25	726	4e-127	450	6
CNAG_00764T0	new	YJL033W	44.95	752	305	15	28	763	6	664	3e-166	580	old	YJL033W	44.65	757	305	16	28	768	6	664	2e-164	574	6
CNAG_05627T0	new	YFL002C	37.19	640	303	14	15	643	7	558	2e-100	361	old	YFL002C	36.84	646	303	15	15	649	7	558	2e-98	355	6
CNAG_05299T0	new	YDR368W	34.26	289	144	7	6	260	12	288	4e-39	156	old	YDR368W	33.9	292	144	8	6	263	12	288	2e-37	150	6
CNAG_04314T0	new	YEL041W	36.09	471	198	7	75	545	74	441	1e-79	291	old	YEL041W	35.56	478	198	8	75	552	74	441	9e-78	285	6
CNAG_02959T0	new	YER145C	38.92	352	163	4	16	364	16	318	7e-69	256	old	YER145C	38.27	358	163	5	16	370	16	318	4e-67	250	6
CNAG_02328T0	new	YDL060W	34.52	817	464	26	1	784	1	779	2e-114	408	old	YDL060W	33.73	833	467	25	1	802	1	779	1e-112	402	6
CNAG_04822T0	new	YHR068W	56.63	362	120	4	9	333	16	377	1e-117	417	old	YHR068W	55.8	362	129	5	9	339	16	377	1e-115	411	6
CNAG_02307T0	new	YCL064C	40.79	331	173	10	13	325	2	327	7e-64	238	old	YCL064C	39.94	338	173	11	13	332	2	327	8e-62	232	6
CNAG_00363T0	new	YLR006C	34.93	146	75	3	1475	1612	506	639	5e-16	82.4	old	YLR006C	33.53	167	79	6	1462	1610	506	658	4e-14	76.3	6.1
CNAG_02603T0	new	YDR216W	50	60	27	2	6	65	99	155	1e-10	63.2	old	YDR216W	44.12	68	27	3	6	73	99	155	1e-08	56.6	6.6
CNAG_04015T0	new	YBR132C	41.98	131	70	2	1	125	373	503	6e-24	105	old	YBR132C	50	92	46	0	25	116	370	461	6e-22	98.2	6.8
CNAG_02773T0	new	YOR001W	35.46	533	247	13	36	553	19	469	4e-74	275	old	YOR001W	36.29	507	249	12	36	524	19	469	4e-72	268	7
CNAG_02303T0	new	YKR086W	46.73	886	409	12	357	1219	141	986	0	787	old	YKR086W	46.73	886	407	13	350	1210	141	986	0	780	7
CNAG_02682T0	new	YHR120W	31.24	941	528	23	144	1040	93	958	7e-114	406	old	YHR120W	31.18	946	530	23	144	1048	93	958	9e-112	399	7
CNAG_03565T0	new	YGL008C	52.12	896	367	13	86	969	72	917	0	860	old	YGL008C	52.01	896	367	14	86	968	72	917	0	853	7
CNAG_06241T0	new	YFL041W	38.67	618	324	16	14	607	11	597	7e-109	389	old	YFL041W	38.56	612	325	15	14	599	11	597	8e-107	382	7
CNAG_05708T0	new	YBR058C	32.85	834	432	28	22	795	15	780	3e-105	377	old	YBR058C	32.58	838	421	29	22	787	15	780	4e-103	370	7
CNAG_03019T0	new	YER015W	30.2	702	413	16	48	722	93	744	6e-85	310	old	YER015W	29.86	710	413	17	48	730	93	744	5e-83	303	7
CNAG_07902T0	new	YEL063C	40.43	564	314	11	2	559	30	577	2e-117	417	old	YEL063C	40	570	314	12	2	565	30	577	3e-115	410	7
CNAG_01904T0	new	YER119C	35.65	460	256	14	34	473	3	442	1e-59	225	old	YER119C	35.22	460	255	15	34	470	3	442	2e-57	218	7
CNAG_05100T0	new	YJR125C	38.44	385	180	10	1	379	1	334	8e-57	216	old	YJR125C	37.98	387	181	11	1	381	1	334	9e-55	209	7
CNAG_03248T0	new	YOR134W	34.64	306	186	8	45	347	11	305	2e-42	167	old	YOR134W	33.99	306	186	9	45	345	11	305	6e-40	160	7
CNAG_01923T0	new	YDL100C	48.54	342	145	7	7	323	5	340	9e-84	305	old	YDL100C	47.84	347	145	8	7	328	5	340	6e-82	298	7
CNAG_01894T0	new	YPL104W	34.72	697	366	24	35	687	1	652	2e-92	335	old	YPL104W	33.61	723	367	24	35	715	1	652	2e-90	328	7
CNAG_05839T0	new	YLR038C	58.75	80	33	0	1	80	1	80	4e-26	110	old	YLR038C	56.25	80	35	0	1	80	1	80	5e-24	103	7
CNAG_02994T0	new	YHR146W	37.5	80	46	2	8	84	10	88	5e-09	58.2	old	YHR146W	34.88	86	46	3	8	90	10	88	6e-07	51.2	7
CNAG_00064T0	new	YGL200C	37.56	197	113	4	13	199	8	204	4e-34	139	old	YGL200C	36.73	196	107	4	9	187	8	203	3e-32	132	7
CNAG_06926T0	new	YAL067C	32.42	438	271	6	106	529	125	551	7e-61	229	old	YAL067C	33.09	414	258	5	106	511	125	527	1e-58	222	7
CNAG_00421T0	new	YKL041W	35.75	221	133	2	1	212	1	221	2e-32	133	old	YKL041W	35.68	185	117	1	1	183	1	185	4e-30	126	7
CNAG_06369T0	new	YJL031C	36.18	340	178	11	1	322	1	319	2e-47	184	old	YJL031C	38.19	254	141	5	1	251	1	241	2e-45	177	7
CNAG_03392T0	new	YBR114W	34.35	131	78	3	376	500	233	361	4e-13	72.4	old	YBR114W	32.77	119	74	2	189	301	233	351	5e-11	65.1	7.3
CNAG_04896T0	new	YPL097W	40.66	455	243	10	28	475	55	489	3e-90	327	old	YPL097W	42.18	422	221	9	16	434	88	489	5e-88	319	8
CNAG_02150T0	new	YGL192W	42.94	347	142	13	66	398	222	526	1e-68	254	old	YGL192W	43.89	319	130	10	81	391	249	526	4e-66	246	8
CNAG_05812T0	new	YJL094C	33.84	730	435	17	28	726	8	720	3e-114	408	old	YJL094C	34.03	717	425	17	25	710	21	720	6e-112	400	8
CNAG_02679T0	new	YHR194W	36.12	551	303	10	114	661	74	578	2e-97	351	old	YHR194W	36.3	551	291	12	114	650	74	578	5e-95	343	8
CNAG_00719T0	new	YLL034C	53.36	699	291	10	7	691	145	822	0	715	old	YLL034C	53.22	699	285	11	7	684	145	822	0	707	8
CNAG_05274T0	new	YHR102W	38.2	356	197	7	21	355	27	380	4e-69	257	old	YHR102W	37.92	356	196	8	21	353	27	380	8e-67	249	8
CNAG_03150T0	new	YIL134W	35.91	323	166	5	15	319	8	307	6e-53	202	old	YIL134W	35.6	323	163	6	15	315	8	307	2e-50	194	8
CNAG_05007T0	new	YLR291C	31.8	239	151	6	221	453	144	376	1e-26	115	old	YLR291C	31.38	239	147	7	221	448	144	376	3e-24	107	8
CNAG_02717T0	new	YPL088W	45.61	342	174	7	7	343	4	338	2e-79	290	old	YPL088W	45.14	350	170	10	7	349	4	338	5e-77	282	8
CNAG_04621T0	new	YFR015C	63.61	676	217	9	1	647	1	676	0	858	old	YFR015C	63.09	680	218	10	1	651	1	676	0	850	8
CNAG_03988T0	new	YEL064C	40.38	416	232	4	105	508	65	476	2e-83	305	old	YEL064C	39.72	423	232	5	105	515	65	476	2e-81	297	8
CNAG_01055T0	new	YCR098C	33.06	487	291	13	93	569	47	508	7e-60	226	old	YCR098C	32.08	505	290	14	93	587	47	508	3e-57	218	8
CNAG_05478T0	new	YKL002W	45.2	250	117	5	1	250	1	230	5e-49	188	old	YKL002W	46.67	225	104	4	1	225	1	209	2e-46	180	8
CNAG_03203T0	new	YOR358W	35.37	82	52	1	76	156	160	241	3e-11	63.9	old	YOR358W	33.33	72	48	0	76	147	160	231	1e-08	55.5	8.4
CNAG_01930T0	new	YPL154C	33.33	99	64	2	259	355	102	200	1e-05	47.4	old	YPL154C	21.6	324	192	12	259	553	102	392	0.004	38.9	8.5
CNAG_07822T0	new	YDL045C	34.5	171	98	6	142	300	97	265	5e-21	96.7	old	YDL045C	30.62	209	106	7	142	313	97	303	2e-18	87.8	8.9
CNAG_02960T0	new	YOL080C	52.05	171	81	1	132	301	112	282	3e-50	194	old	YOL080C	52.8	161	75	1	138	297	122	282	9e-48	185	9
CNAG_05752T0	new	YPR141C	45.23	398	191	9	377	763	344	725	7e-86	313	old	YPR141C	45	400	188	11	379	764	344	725	4e-83	304	9
CNAG_00596T0	new	YEL040W	40.06	317	177	4	6	319	12	318	4e-65	243	old	YEL040W	39.75	317	174	5	6	315	12	318	1e-62	234	9
CNAG_02896T0	new	YML126C	44.47	488	227	4	8	495	44	487	4e-120	426	old	YML126C	44.06	488	217	5	8	483	44	487	1e-117	417	9
CNAG_00772T0	new	YEL037C	32.94	428	222	10	1	396	1	395	8e-45	176	old	YEL037C	32.48	428	213	11	1	385	1	395	4e-42	167	9
CNAG_02671T0	new	YMR213W	51.84	245	101	5	3	243	6	237	3e-64	241	old	YMR213W	51.02	245	98	6	5	240	6	237	2e-61	232	9
CNAG_04697T0	new	YIL044C	42.62	122	61	4	1053	1171	8	123	6e-23	105	old	YIL044C	43.36	113	55	4	981	1090	8	114	3e-20	95.9	9.1
CNAG_02383T0	new	YPL157W	35.05	194	116	5	202	389	48	237	3e-24	107	old	YPL157W	36.53	167	96	5	210	370	75	237	3e-21	97.4	9.6
CNAG_02772T0	new	YKL128C	31.51	219	126	8	55	253	54	268	2e-17	84.3	old	YKL128C	31.84	179	105	6	83	248	94	268	1e-14	74.7	9.6
CNAG_01215T0	new	YGR174C	33.33	72	47	1	4	74	30	101	6e-06	43.5	old	YGR174C	29.17	72	46	2	4	70	30	101	0.005	33.9	9.6
CNAG_05684T0	new	YAL013W	32.31	65	43	1	265	328	181	245	0.0008	40	old	YAL013W	26.58	79	43	2	265	342	181	245	0.64	30.4	9.6
CNAG_01355T0	new	YGR209C	38.46	104	62	1	5	108	2	103	1e-19	91.7	old	YGR209C	37.5	104	60	2	5	105	2	103	1e-16	82	9.7
CNAG_01080T0	new	YML054C	34.44	363	212	10	8	353	200	553	1e-47	184	old	YML054C	32.13	389	225	10	8	379	200	566	3e-44	174	10
CNAG_06393T0	new	YPL122C	31.37	475	239	12	26	438	13	462	2e-52	201	old	YPL122C	31.13	453	225	12	38	428	35	462	2e-49	191	10
CNAG_01626T0	new	YDR448W	34.1	522	246	9	26	546	4	428	1e-77	285	old	YDR448W	33.85	514	242	9	22	534	12	428	2e-74	275	10
CNAG_01835T0	new	YDR536W	31.03	477	306	8	51	507	22	495	7e-63	236	old	YDR536W	30.75	465	292	9	18	462	41	495	1e-59	226	10
CNAG_04151T0	new	YAR042W	38.66	551	275	13	686	1223	688	1188	5e-97	351	old	YAR042W	38.1	559	275	15	688	1233	688	1188	3e-94	341	10
CNAG_07805T0	new	YLR389C	37.14	929	557	11	108	1031	62	968	2e-179	625	old	YLR389C	36.51	945	557	12	108	1047	62	968	1e-176	615	10
CNAG_03660T0	new	YJL046W	33.46	263	151	7	54	307	121	368	3e-35	144	old	YJL046W	32.7	263	152	8	54	306	121	368	2e-32	134	10
CNAG_05236T0	new	YPL260W	34.79	503	263	11	8	451	13	509	3e-76	280	old	YPL260W	33.65	523	262	12	8	471	13	509	3e-73	270	10
CNAG_02780T0	new	YLR231C	44.44	441	223	10	24	446	16	452	7e-103	369	old	YLR231C	42.76	456	225	10	24	462	16	452	4e-100	359	10
CNAG_05513T0	new	YML064C	58.42	190	79	0	24	213	16	205	2e-68	253	old	YML064C	53.88	206	79	1	24	229	16	205	2e-65	243	10
CNAG_00886T0	new	YER043C	76.58	444	90	1	3	432	7	450	0	700	old	YER043C	76.07	443	90	2	3	429	7	449	0	690	10
CNAG_02728T0	new	YLR191W	32.18	376	220	8	7	355	8	375	2e-41	164	old	YLR191W	32.15	367	214	8	7	346	8	366	2e-38	154	10
CNAG_03835T0	new	YBR233W-A	41.46	41	23	1	46	86	49	88	0.0008	36.6	old	YBR233W-A	34.67	75	31	3	15	76	5	74	0.84	26.6	10
CNAG_00670T0	new	YBR297W	40.32	62	23	2	285	346	7	54	3e-07	51.6	old	YBR297W	35.09	57	18	2	301	347	7	54	0.0004	41.2	10.4
CNAG_04432T0	new	YPL161C	33.33	81	41	1	41	108	35	115	0.0002	42.4	old	YPL161C	25.58	86	59	1	41	126	35	115	0.31	32	10.4
CNAG_02185T0	new	YNL022C	34.79	503	264	18	1	453	1	489	8e-60	226	old	YNL022C	35.95	459	237	16	55	470	45	489	1e-56	215	11
CNAG_06487T0	new	YBR038W	44.89	655	341	10	285	934	243	882	1e-157	551	old	YBR038W	44.58	655	342	11	285	933	243	882	4e-154	540	11
CNAG_03808T0	new	YGL202W	30.32	564	314	11	19	571	3	498	4e-69	257	old	YGL202W	29.79	564	313	12	19	567	3	498	9e-66	246	11
CNAG_03563T0	new	YLL018C	39.32	529	284	15	41	535	30	555	6e-96	347	old	YLL018C	38.75	529	284	16	41	532	30	555	1e-92	336	11
CNAG_03684T0	new	YLR188W	40.73	685	373	14	49	706	8	686	5e-128	453	old	YLR188W	40.14	690	375	15	49	711	8	686	1e-124	442	11
CNAG_01955T0	new	YCR105W	39.3	341	194	7	27	363	26	357	2e-56	214	old	YCR105W	38.42	341	193	8	27	359	26	357	4e-53	203	11
CNAG_07779T0	new	YGR205W	31.61	310	171	6	19	321	11	286	6e-37	149	old	YGR205W	30.65	310	164	7	19	311	11	286	9e-34	138	11
CNAG_06708T0	new	YHR144C	42.76	297	134	7	63	347	34	306	6e-59	222	old	YHR144C	41.61	298	137	7	63	348	34	306	2e-55	211	11
CNAG_05611T0	new	YGR012W	46.76	417	176	5	22	437	6	377	1e-93	338	old	YGR012W	44.83	435	176	6	22	455	6	377	2e-90	327	11
CNAG_00182T0	new	YHR012W	44.24	165	67	5	2	144	1	162	2e-32	133	old	YHR012W	41.46	164	62	4	2	133	1	162	3e-29	122	11
CNAG_04297T0	new	YNL072W	42.34	248	115	8	38	272	35	267	3e-39	156	old	YNL072W	38.16	283	128	10	22	290	18	267	8e-36	145	11
CNAG_02465T0	new	YJR152W	31.54	482	308	10	5	471	70	544	3e-59	224	old	YJR152W	30.98	481	296	11	80	531	70	543	6e-56	213	11
CNAG_00637T0	new	YGR155W	48.18	357	144	7	18	364	13	338	1e-84	308	old	YGR155W	47.83	345	140	6	18	352	13	327	2e-81	297	11
CNAG_00178T0	new	YOR346W	31.47	483	245	16	375	833	315	735	6e-58	221	old	YOR346W	31.06	483	241	17	375	827	315	735	2e-54	209	12
CNAG_07509T0	new	YER078C	38.27	486	271	7	48	531	41	499	3e-93	337	old	YER078C	37.68	491	272	8	61	549	41	499	9e-90	325	12
CNAG_02195T0	new	YML065W	36.31	325	149	8	336	621	412	717	4e-49	191	old	YML065W	35.69	325	148	9	336	618	412	717	2e-45	179	12
CNAG_07862T0	new	YEL047C	38.98	472	270	11	1	459	1	467	2e-82	301	old	YEL047C	38.24	476	260	13	1	451	1	467	8e-79	289	12
CNAG_06714T0	new	YML012W	38.54	205	125	1	8	212	8	211	5e-38	152	old	YML012W	37.14	210	126	2	8	217	8	211	1e-34	140	12
CNAG_01380T0	new	YGR170W	39.49	314	168	10	93	405	790	1082	4e-52	200	old	YGR170W	37.7	313	157	10	91	402	807	1082	1e-48	188	12
CNAG_02431T0	new	YBL055C	36.2	384	166	12	4	311	36	416	1e-55	211	old	YBL055C	34.41	404	166	14	1	328	36	416	5e-52	199	12
CNAG_04272T0	new	YFR014C	43.08	318	161	7	9	318	36	341	1e-69	258	old	YFR014C	40.53	338	161	8	9	338	36	341	4e-66	246	12
CNAG_01557T0	new	YBR109C	59.59	146	58	1	1	146	1	145	3e-49	188	old	YBR109C	57.04	142	60	1	1	142	5	145	1e-45	176	12
CNAG_06132T0	new	YHR044C	34.38	224	125	4	12	221	10	225	8e-28	118	old	YHR044C	31.56	244	125	5	12	241	10	225	5e-24	106	12
CNAG_02306T0	new	YMR178W	40.67	268	140	7	64	322	5	262	3e-51	196	old	YMR178W	37.76	286	141	8	27	303	5	262	2e-47	184	12
CNAG_01241T0	new	YKL193C	46.06	343	162	11	44	375	9	339	1e-59	224	old	YKL193C	45.86	338	158	12	44	368	9	334	9e-56	212	12
CNAG_04541T0	new	YGL044C	46.67	75	40	0	6	80	17	91	4e-15	77.4	old	YGL044C	46.88	64	34	0	35	98	28	91	3e-11	64.7	12.7
CNAG_01114T0	new	YIL027C	37.1	62	34	2	4	60	3	64	2e-05	41.6	old	YIL027C	41.18	34	18	1	5	36	4	37	0.16	28.9	12.7
CNAG_00727T0	new	YPL224C	32.09	374	192	8	110	473	116	437	1e-38	155	old	YPL224C	32.32	328	174	6	110	427	148	437	9e-35	142	13
CNAG_01340T0	new	YGR270W	50.57	613	261	6	638	1213	399	1006	9e-174	606	old	YGR270W	50	618	262	8	640	1220	399	1006	5e-170	593	13
CNAG_07429T0	new	YCR024C	35.48	496	277	13	25	506	18	484	2e-80	294	old	YCR024C	34.55	495	277	13	25	500	18	484	2e-76	281	13
CNAG_01445T0	new	YDL149W	39.19	615	307	8	216	829	287	835	4e-139	490	old	YDL149W	38.24	638	301	9	64	697	287	835	3e-135	477	13
CNAG_03983T0	new	YOR120W	44.23	312	155	8	5	307	10	311	3e-67	250	old	YOR120W	43.08	318	156	10	5	313	10	311	2e-63	237	13
CNAG_05231T0	new	YNL201C	31.02	432	257	10	107	527	27	428	2e-53	206	old	YNL201C	29.86	432	251	11	107	516	27	428	1e-49	193	13
CNAG_04415T0	new	YJR096W	36.86	274	150	5	12	274	8	269	2e-43	170	old	YJR096W	35	280	147	6	1	269	14	269	2e-39	157	13
CNAG_01687T0	new	YNL207W	44.31	422	200	10	1	397	1	412	2e-94	341	old	YNL207W	42.4	441	200	11	1	416	1	412	1e-90	328	13
CNAG_05622T0	new	YER169W	52.34	214	99	3	393	605	156	367	2e-67	253	old	YER169W	50.23	213	94	3	393	594	156	367	1e-63	240	13
CNAG_00909T0	new	YKR072C	33.93	224	122	3	38	235	261	484	6e-36	146	old	YKR072C	30.77	247	122	4	38	258	261	484	6e-32	133	13
CNAG_01248T0	new	YLR386W	38.88	481	234	11	1	436	1	466	1e-81	300	old	YLR386W	38.68	468	227	11	8	430	14	466	1e-77	286	14
CNAG_03013T0	new	YJL212C	34.66	727	451	10	339	1053	84	798	3e-133	471	old	YJL212C	34.25	727	438	11	339	1037	84	798	4e-129	457	14
CNAG_03821T0	new	YLR240W	35.47	905	488	19	23	879	18	874	9e-149	522	old	YLR240W	35	920	485	22	23	892	18	874	1e-144	508	14
CNAG_04803T0	new	YDL195W	33.27	517	287	19	1	505	2	472	4e-75	278	old	YDL195W	32.75	513	288	20	1	498	2	472	9e-71	264	14
CNAG_02161T0	new	YLR410W	48.62	506	198	13	42	539	182	633	3e-121	431	old	YLR410W	48.02	506	196	14	42	534	182	633	4e-117	417	14
CNAG_04761T0	new	YNL098C	40.2	204	80	1	9	212	11	172	2e-38	153	old	YNL098C	38.24	204	79	2	3	201	11	172	2e-34	139	14
CNAG_06123T0	new	YPL160W	47.14	1118	543	14	15	1115	5	1091	0	1019	old	YPL160W	46.73	1117	542	15	15	1109	5	1090	0	1005	14
CNAG_04341T0	new	YJL204C	35.51	352	200	9	695	1023	494	841	4e-57	218	old	YJL204C	34.71	340	196	8	695	1011	494	830	6e-53	204	14
CNAG_02578T0	new	YBR186W	30.73	371	199	10	144	487	199	538	3e-49	191	old	YBR186W	34.01	297	164	8	144	413	199	490	3e-45	177	14
CNAG_02466T0	new	YOR172W	33.03	109	52	4	4	98	8	109	5e-08	54.7	old	YOR172W	35.14	74	33	3	4	63	37	109	0.001	39.7	15
CNAG_02068T0	new	YIL044C	45.58	147	70	4	15	155	9	151	1e-29	125	old	YIL044C	46.34	123	57	3	13	130	33	151	3e-25	110	15
CNAG_00770T0	new	YOL090W	43.85	967	493	12	10	947	2	947	0	772	old	YOL090W	44.09	939	474	12	26	936	32	947	0	757	15
CNAG_02064T0	new	YPL082C	36.85	1905	981	42	4	1797	7	1800	0	1124	old	YPL082C	36.51	1923	982	43	4	1816	7	1800	0	1109	15
CNAG_06666T0	new	YPR160W	50.67	890	391	15	66	919	24	901	0	844	old	YPR160W	50.22	890	389	16	35	882	24	901	0	829	15
CNAG_02531T0	new	YBL016W	54.34	357	153	4	40	391	2	353	3e-117	416	old	YBL016W	53.5	357	151	5	40	386	2	353	1e-112	401	15
CNAG_01535T0	new	YDL210W	30.26	509	336	11	20	517	51	551	5e-57	216	old	YDL210W	29.35	511	323	11	20	502	51	551	2e-52	201	15
CNAG_03222T0	new	YKL149C	42.46	252	132	4	1	245	4	249	7e-57	216	old	YKL149C	41.53	248	129	5	1	238	8	249	3e-52	201	15
CNAG_01902T0	new	YBR112C	58.25	400	155	4	122	509	41	440	9e-145	509	old	YBR112C	57.25	400	155	5	50	433	41	440	3e-140	494	15
CNAG_05563T0	new	YGL194C	57.42	418	174	3	36	449	25	442	7e-142	498	old	YGL194C	55.4	435	183	5	5	428	8	442	3e-137	483	15
CNAG_05027T0	new	YMR020W	56.36	55	23	1	24	77	11	65	1e-10	62.8	old	YMR020W	45.45	55	22	1	24	70	11	65	4e-06	47.8	15
CNAG_01600T0	new	YMR131C	38.51	496	261	16	27	490	29	512	2e-83	304	old	YMR131C	39.86	429	229	13	85	496	95	511	6e-79	289	15
CNAG_05218T0	new	YNL138W	34.14	536	308	13	3	508	7	527	2e-79	291	old	YNL138W	33.59	515	298	12	15	499	26	526	7e-75	276	15
CNAG_04872T0	new	YOR271C	38.48	343	182	8	6	340	7	328	6e-59	222	old	YOR271C	37.32	351	182	10	6	348	7	327	2e-54	207	15
CNAG_01965T0	new	YOR172W	48.72	39	19	1	609	646	30	68	4e-06	48.1	old	YOR172W	46.43	28	14	1	556	582	41	68	0.21	32.7	15.4
CNAG_07842T0	new	YOR327C	34.78	69	45	0	62	130	27	95	4e-10	58.5	old	YOR327C	21.71	129	57	1	52	180	11	95	3e-05	43.1	15.4
CNAG_06173T0	new	YMR130W	30.9	233	134	6	31	249	23	242	4e-23	103	old	YMR130W	30.3	198	114	5	42	225	55	242	2e-18	87.4	15.6
CNAG_01672T0	new	YOR101W	54.86	175	78	1	1	175	1	174	3e-47	182	old	YOR101W	55.47	137	61	0	23	159	38	174	2e-42	166	16
CNAG_05352T0	new	YBR220C	40.03	577	269	11	78	596	1	558	1e-119	424	old	YBR220C	40.36	550	251	11	96	587	28	558	1e-114	408	16
CNAG_06106T0	new	YNL007C	39.3	369	192	9	1	358	1	348	1e-41	165	old	YNL007C	39.09	353	183	9	2	343	17	348	9e-37	149	16
CNAG_02563T0	new	YDL102W	55.34	1039	445	11	22	1052	70	1097	0	1175	old	YDL102W	54.9	1040	449	12	22	1053	70	1097	0	1159	16
CNAG_04360T0	new	YHR070W	38.01	513	240	15	62	537	28	499	6e-78	286	old	YHR070W	37.04	521	241	17	19	501	28	499	4e-73	270	16
CNAG_07747T0	new	YGL205W	37.36	712	380	15	17	670	23	726	9e-124	439	old	YGL205W	36.24	712	367	15	34	666	23	726	5e-119	423	16
CNAG_06655T0	new	YDR331W	62.69	268	100	0	44	311	36	303	3e-104	373	old	YDR331W	61.19	268	92	1	44	299	36	303	2e-99	357	16
CNAG_02357T0	new	YPL140C	49.82	277	137	2	337	612	220	495	5e-76	280	old	YPL140C	46.44	295	138	3	337	630	220	495	3e-71	264	16
CNAG_03141T0	new	YER057C	39.81	103	52	2	23	117	25	125	4e-15	74.3	old	YER057C	33.33	123	44	4	23	129	25	125	4e-10	58.2	16.1
CNAG_05107T0	new	YNL153C	44.27	131	70	2	1	131	1	128	2e-22	99	old	YNL153C	40.16	122	70	2	1	122	1	119	2e-17	82.4	16.6
CNAG_00504T0	new	YHR057C	36.59	164	83	5	6	164	46	193	3e-18	88.2	old	YHR057C	33.54	164	68	6	6	144	46	193	3e-13	71.6	16.6
CNAG_00823T0	new	YDR135C	32.98	1316	785	26	174	1430	238	1515	0	634	old	YDR135C	32.8	1320	779	27	174	1427	238	1515	3e-177	617	17
CNAG_07741T0	new	YLL029W	31.59	690	387	18	34	669	90	748	5e-89	323	old	YLL029W	31.01	690	384	19	34	662	90	748	5e-84	306	17
CNAG_00599T0	new	YNL275W	37.7	573	278	9	78	641	58	560	6e-100	359	old	YNL275W	36.82	573	271	9	78	629	58	560	9e-95	342	17
CNAG_01496T0	new	YGR123C	37.17	530	286	11	73	580	5	509	5e-93	336	old	YGR123C	36.23	530	288	12	73	577	5	509	6e-88	319	17
CNAG_06914T0	new	YLR212C	40.13	451	259	6	1	444	1	447	2e-95	344	old	YLR212C	39.02	451	257	7	1	444	8	447	2e-90	327	17
CNAG_04650T0	new	YLR085C	31.74	460	245	15	1	418	1	433	9e-52	199	old	YLR085C	30.47	466	242	16	1	417	1	433	9e-47	182	17
CNAG_03665T0	new	YER013W	46.35	671	332	9	21	689	456	1100	3e-171	597	old	YER013W	44.92	679	338	9	21	697	456	1100	4e-166	580	17
CNAG_06474T0	new	YOL123W	42.4	250	130	4	97	343	144	382	2e-50	194	old	YOL123W	40.8	250	127	5	97	336	144	382	2e-45	177	17
CNAG_06072T0	new	YPR060C	42.55	282	132	9	2	280	1	255	1e-49	191	old	YPR060C	39.26	298	135	10	1	295	1	255	2e-44	174	17
CNAG_07377T0	new	YHR099W	32.71	2684	1574	53	1116	3699	1194	3745	0	1397	old	YHR099W	32.64	2681	1550	54	1070	3624	1194	3744	0	1380	17
CNAG_04544T0	new	YER128W	50	50	22	2	17	63	3	52	3e-07	49.7	old	YER128W	43.48	23	13	0	3	25	36	58	0.025	32.3	17.4
CNAG_01491T0	new	YGL242C	36.36	132	73	4	18	139	2	132	3e-14	73.2	old	YGL242C	31.34	134	68	4	18	130	2	132	3e-09	55.8	17.4
CNAG_03763T0	new	YPL242C	35.39	243	127	9	631	864	61	282	2e-27	121	old	YPL242C	21.19	670	475	14	842	1498	423	1052	2e-22	103	18
CNAG_05152T0	new	YNR008W	38.73	648	311	14	105	728	72	657	1e-127	452	old	YNR008W	40.93	579	259	12	148	720	156	657	3e-122	434	18
CNAG_01964T0	new	YJL212C	42.29	804	435	15	1	785	1	794	0	647	old	YJL212C	41.67	804	433	16	1	778	1	794	0	629	18
CNAG_06441T0	new	YPL040C	35.76	1018	554	30	48	1007	22	997	2e-172	601	old	YPL040C	35.14	1036	554	33	48	1025	22	997	6e-167	583	18
CNAG_07693T0	new	YGR055W	35.07	499	319	5	81	577	60	555	1e-80	295	old	YGR055W	34.26	502	307	8	81	565	60	555	3e-75	277	18
CNAG_04635T0	new	YPL154C	33.33	345	199	11	118	453	80	402	1e-39	159	old	YPL154C	32.17	345	185	12	118	435	80	402	3e-34	141	18
CNAG_06445T0	new	YDL108W	48.65	296	149	1	15	307	7	302	3e-87	316	old	YDL108W	47.3	296	146	2	15	300	7	302	8e-82	298	18
CNAG_04982T0	new	YER060W	31.56	526	293	11	7	477	16	529	3e-63	237	old	YER060W	32.81	445	246	8	102	495	86	528	1e-57	219	18
CNAG_01128T0	new	YDR272W	38.7	261	138	9	36	275	16	275	1e-45	177	old	YDR272W	36.54	260	138	10	36	269	16	274	5e-40	159	18
CNAG_00078T0	new	YGR125W	37.22	814	456	15	371	1146	210	1006	3e-150	527	old	YGR125W	36.31	829	458	17	371	1146	210	1021	2e-144	508	19
CNAG_01054T0	new	YNL222W	62.82	156	57	1	189	344	11	165	9e-57	215	old	YNL222W	60.81	148	57	1	192	339	20	166	3e-51	196	19
CNAG_02725T0	new	YOR157C	56.6	265	105	3	11	272	3	260	2e-82	300	old	YOR157C	57.31	253	97	4	4	252	15	260	8e-77	281	19
CNAG_06607T0	new	YNL102W	39.53	1189	632	28	348	1489	318	1466	0	771	old	YNL102W	39.36	1194	631	30	304	1451	320	1466	0	752	19
CNAG_00328T0	new	YGR258C	44.44	270	137	5	870	1138	762	1019	6e-59	224	old	YGR258C	43.7	254	130	5	837	1089	778	1019	4e-53	205	19
CNAG_06499T0	new	YDR284C	36.28	226	127	3	54	270	41	258	2e-35	144	old	YDR284C	36.45	203	112	3	54	247	41	235	1e-29	125	19
CNAG_06636T0	new	YDR151C	50	36	18	0	285	320	205	240	9e-07	50.4	old	YDR151C	36.11	36	18	1	285	315	205	240	0.72	30.8	19.6
CNAG_02846T0	new	YGL010W	31.84	201	109	6	21	220	1	174	2e-16	80.9	old	YGL010W	34.27	143	80	4	21	161	1	131	1e-10	61.2	19.7
CNAG_07863T0	new	YHR027C	41.77	984	513	15	50	1005	42	993	0	733	old	YHR027C	41.53	968	506	15	47	986	58	993	0	713	20
CNAG_07381T0	new	YER013W	37.5	712	354	18	93	800	478	1102	9e-124	439	old	YER013W	36.7	703	356	17	93	784	478	1102	1e-117	419	20
CNAG_06034T0	new	YIR028W	31.99	544	333	15	8	517	68	608	3e-74	274	old	YIR028W	31.07	544	329	15	8	508	68	608	2e-68	254	20
CNAG_02798T0	new	YKL033W-A	36.14	249	134	8	10	249	4	236	4e-28	119	old	YKL033W-A	33.73	249	129	9	10	238	4	236	6e-22	99	20
CNAG_02181T0	new	YDR541C	34.68	346	208	10	10	345	5	342	1e-47	185	old	YDR541C	32.23	363	200	10	10	351	5	342	1e-41	165	20
CNAG_03533T0	new	YER051W	40.41	292	127	6	314	601	186	434	3e-54	208	old	YER051W	37.46	315	129	8	314	628	186	432	3e-48	188	20
CNAG_04345T0	new	YDR421W	54	50	21	1	87	134	15	64	4e-12	68.6	old	YDR421W	42	50	24	2	87	131	15	64	6e-06	48.1	20.5
CNAG_04655T0	new	YFL038C	42.31	130	74	1	323	452	10	138	3e-27	119	old	YFL038C	39.23	130	66	2	323	440	10	138	5e-21	98.2	20.8
CNAG_04920T0	new	YEL069C	33.87	493	284	8	35	513	59	523	3e-67	251	old	YEL069C	33.47	493	273	10	35	500	59	523	3e-61	230	21
CNAG_00498T0	new	YFR028C	42.77	318	166	5	49	363	35	339	3e-76	281	old	YFR028C	41.67	312	158	6	1	309	49	339	4e-70	260	21
CNAG_01472T0	new	YPR003C	32.19	584	364	9	142	710	103	669	2e-87	318	old	YPR003C	30.81	581	353	9	142	687	103	669	4e-81	297	21
CNAG_00360T0	new	YGL115W	40.8	348	177	7	48	393	2	322	5e-74	273	old	YGL115W	39.37	348	174	8	48	385	2	322	8e-68	252	21
CNAG_06018T0	new	YMR110C	30.21	533	336	10	9	525	12	524	2e-49	191	old	YMR110C	28.75	553	333	12	9	540	12	524	4e-43	170	21
CNAG_07413T0	new	YNR053C	59.47	454	174	4	33	486	23	466	1e-159	558	old	YNR053C	54.44	496	174	5	33	528	23	466	2e-153	537	21
CNAG_05860T0	new	YNR019W	40.57	244	133	2	396	627	400	643	4e-51	197	old	YNR019W	35.02	297	154	5	340	606	353	640	8e-45	176	21
CNAG_06086T0	new	YPL042C	45.95	444	208	6	17	432	60	499	6e-105	375	old	YPL042C	46.83	410	186	6	17	398	60	465	2e-98	354	21
CNAG_06119T0	new	YPR156C	36.52	512	317	3	40	544	104	614	1e-90	328	old	YPR156C	36.45	502	301	6	25	521	126	614	4e-84	306	22
CNAG_03202T0	new	YJL005W	32.68	1426	825	31	868	2267	670	1986	0	723	old	YJL005W	32.12	1423	816	32	830	2208	670	1986	0	701	22
CNAG_06199T0	new	YLR419W	31.21	705	406	23	617	1302	574	1218	1e-82	303	old	YLR419W	30.11	704	398	23	616	1284	574	1218	8e-76	281	22
CNAG_05169T0	new	YML054C	46.08	510	251	10	3	503	87	581	3e-128	453	old	YML054C	44.9	510	254	11	3	500	87	581	1e-121	431	22
CNAG_06088T0	new	YLR027C	45.61	410	214	4	28	429	2	410	1e-107	385	old	YLR027C	44.39	410	211	5	28	421	2	410	3e-101	363	22
CNAG_03386T0	new	YPR058W	46.71	289	139	9	21	303	27	306	8e-64	238	old	YPR058W	44.25	287	139	9	21	293	27	306	4e-57	216	22
CNAG_02878T0	new	YHR100C	38.89	126	75	1	5	130	2	125	3e-19	91.3	old	YHR100C	34.92	126	67	2	5	117	2	125	1e-12	69.3	22
CNAG_02948T0	new	YBR143C	65.36	433	147	2	6	438	4	433	9e-173	601	old	YBR143C	59.7	474	147	3	6	479	4	433	4e-166	579	22
CNAG_01243T0	new	YHR119W	39.56	316	140	6	1222	1486	766	1081	1e-56	217	old	YHR119W	37.14	315	133	7	1222	1471	766	1080	5e-50	195	22
CNAG_02795T0	new	YDR408C	38.4	263	100	8	6	257	3	214	9e-39	154	old	YDR408C	35.63	247	97	8	13	248	1	196	7e-32	132	22
CNAG_01536T0	new	YHR023W	39.19	1166	598	22	33	1134	13	1131	0	778	old	YHR023W	38.49	1177	601	24	31	1142	13	1131	0	755	23
CNAG_01683T0	new	YDR536W	49.05	526	258	4	17	542	18	533	3e-148	520	old	YDR536W	47.72	526	258	5	17	535	18	533	2e-141	497	23
CNAG_00429T0	new	YML080W	42.82	425	179	10	27	433	4	382	2e-88	322	old	YML080W	41.41	425	177	11	27	425	4	382	9e-82	299	23
CNAG_04268T0	new	YBL019W	32.68	358	180	14	1	310	17	361	4e-41	164	old	YBL019W	31.23	333	169	13	4	288	41	361	3e-34	141	23
CNAG_06002T0	new	YDL033C	33.89	416	220	15	70	464	27	408	5e-53	203	old	YDL033C	32.03	434	228	15	10	428	27	408	4e-46	180	23
CNAG_05737T0	new	YGL114W	39.58	715	381	17	33	712	17	715	2e-125	444	old	YGL114W	38.88	715	384	19	33	710	17	715	4e-118	420	24
CNAG_06872T0	new	YKL215C	47.58	744	363	9	14	751	5	727	0	658	old	YKL215C	46.51	744	365	10	14	745	5	727	0	634	24
CNAG_04552T0	new	YDR497C	36.77	563	338	7	2	552	24	580	2e-96	347	old	YDR497C	35.7	563	332	9	2	540	24	580	3e-89	323	24
CNAG_05428T0	new	YBR198C	33.29	691	368	16	184	826	153	798	3e-100	361	old	YBR198C	33.6	631	334	13	184	779	153	733	4e-93	337	24
CNAG_00437T0	new	YDL008W	42.99	107	49	4	1	104	1	98	6e-19	88.2	old	YDL008W	46.48	71	28	3	1	68	1	64	9e-12	63.5	24.7
CNAG_00566T0	new	YDL164C	32.34	739	362	16	195	929	146	750	8e-103	370	old	YDL164C	32.83	728	386	17	146	868	121	750	1e-95	345	25
CNAG_00278T0	new	YLR244C	38.63	277	166	4	49	323	98	372	8e-51	195	old	YLR244C	38.52	257	132	6	20	270	136	372	3e-43	170	25
CNAG_06145T0	new	YOR017W	37.98	337	166	9	217	533	170	483	2e-54	209	old	YOR017W	36.76	321	150	9	217	491	170	483	5e-47	184	25
CNAG_03729T0	new	YDR244W	33.33	348	202	8	459	783	258	598	3e-41	165	old	YDR244W	31.21	346	194	8	459	765	258	598	7e-34	140	25
CNAG_00036T0	new	YMR079W	51.79	280	118	3	5	281	20	285	1e-76	281	old	YMR079W	48.57	280	125	4	5	279	20	285	4e-69	256	25
CNAG_01436T0	new	YDL047W	65.89	302	97	3	12	307	2	303	3e-121	429	old	YDL047W	62.1	314	97	5	5	308	2	303	7e-114	404	25
CNAG_07563T0	new	YOL033W	35.8	553	276	14	41	577	45	534	6e-79	290	old	YOL033W	43.37	362	157	8	41	386	45	374	2e-71	265	25
CNAG_04176T0	new	YGL073W	41.28	109	56	3	1	103	182	288	3e-17	85.1	old	YGL073W	33.94	109	53	4	1	92	182	288	9e-10	59.7	25.4
CNAG_04616T0	new	YJR152W	30.86	486	324	8	71	544	56	541	1e-62	236	old	YJR152W	29.63	486	304	9	71	518	56	541	4e-55	210	26
CNAG_04777T0	new	YOR239W	43.03	330	139	6	52	380	341	622	4e-74	273	old	YOR239W	41.21	330	134	7	31	348	341	622	2e-66	247	26
CNAG_04948T0	new	YFL037W	59.82	433	174	0	3	435	2	434	7e-153	535	old	YFL037W	57.92	442	159	3	3	426	2	434	3e-145	509	26
CNAG_04724T0	new	YGL141W	38.74	506	273	11	582	1054	410	911	1e-83	306	old	YGL141W	37.55	482	264	11	582	1030	410	887	6e-76	280	26
CNAG_01518T0	new	YKL128C	34.98	243	131	6	78	296	38	277	5e-33	136	old	YKL128C	34.43	212	109	6	78	262	38	246	2e-25	110	26
CNAG_04879T0	new	YPR184W	40.19	1585	840	28	54	1590	7	1531	0	1156	old	YPR184W	39.66	1586	848	29	54	1591	7	1531	0	1129	27
CNAG_01642T0	new	YCR092C	32.19	960	508	28	228	1142	121	982	1e-115	413	old	YCR092C	31.35	960	494	28	228	1120	121	982	9e-108	386	27
CNAG_01764T0	new	YKL215C	46.39	761	366	10	9	760	5	732	0	657	old	YKL215C	45.5	767	370	12	9	766	5	732	0	630	27
CNAG_03299T0	new	YDR238C	45.02	964	506	13	3	947	5	963	0	847	old	YDR238C	43.88	964	498	13	3	928	5	963	0	820	27
CNAG_00676T0	new	YPL065W	35	220	121	5	6	204	20	238	2e-35	143	old	YPL065W	33.63	226	123	8	5	210	20	238	3e-27	116	27
CNAG_07403T0	new	YKL197C	40.12	648	331	13	381	1010	436	1044	3e-122	434	old	YKL197C	39.71	627	322	14	351	940	436	1043	5e-114	407	27
CNAG_06969T0	new	YER134C	34.09	176	103	5	27	192	3	175	4e-21	95.9	old	YER134C	31.47	143	89	4	33	169	36	175	6e-13	68.6	27.3
CNAG_03811T0	new	YKL166C	36.3	303	185	3	12	314	78	372	7e-59	223	old	YKL166C	36.19	268	163	3	22	289	113	372	1e-50	195	28
CNAG_05884T0	new	YER110C	30.28	1090	673	24	1	1042	1	1051	4e-118	421	old	YER110C	29.95	1035	640	22	26	1012	54	1051	6e-110	393	28
CNAG_01266T0	new	YBL022C	48.82	975	438	15	150	1092	175	1120	0	902	old	YBL022C	48.01	981	420	16	150	1075	175	1120	0	874	28
CNAG_02138T0	new	YHR164C	32.57	1096	615	29	339	1374	448	1479	7e-153	536	old	YHR164C	31.43	1104	582	30	339	1339	448	1479	2e-144	508	28
CNAG_04728T0	new	YKL144C	31.86	226	129	5	1	216	1	211	9e-31	128	old	YKL144C	30.53	190	107	5	8	187	37	211	1e-22	100	28
CNAG_06679T0	new	YER090W	53.7	486	210	7	54	531	27	505	1e-146	514	old	YER090W	51.73	491	201	9	54	520	27	505	3e-138	486	28
CNAG_06193T0	new	YJL106W	33.16	377	218	10	204	567	35	390	2e-54	209	old	YJL106W	30.94	362	229	8	187	533	35	390	9e-46	181	28
CNAG_01861T0	new	YGR232W	36.24	218	129	4	1	212	1	214	6e-34	138	old	YGR232W	33.94	218	114	6	1	192	1	214	1e-25	110	28
CNAG_04608T0	new	YIR022W	51.9	158	72	4	22	176	11	167	2e-38	152	old	YIR022W	46.2	158	64	4	22	159	11	167	1e-29	124	28
CNAG_01499T0	new	YIL166C	42.89	499	282	2	90	586	46	543	3e-128	453	old	YIL166C	41	500	278	4	52	537	46	542	8e-120	425	28
CNAG_00117T0	new	YNL280C	44.99	449	213	7	32	460	5	439	1e-103	371	old	YNL280C	43.27	446	207	8	32	444	5	437	2e-95	343	28
CNAG_06322T0	new	YBL052C	39.01	182	97	2	225	398	292	467	3e-41	164	old	YBL052C	27.54	276	139	5	171	421	292	531	2e-32	135	29
CNAG_01688T0	new	YPR024W	47.84	694	292	9	74	758	85	717	6e-166	579	old	YPR024W	46.21	699	291	10	18	692	85	722	3e-157	550	29
CNAG_01126T0	new	YDR170C	38.61	1554	793	32	515	1946	490	2004	0	1040	old	YDR170C	38.1	1554	789	33	515	1934	490	2004	0	1011	29
CNAG_06600T0	new	YBR080C	50.14	732	335	8	124	836	31	751	0	733	old	YBR080C	49.38	731	317	8	124	811	31	751	0	704	29
CNAG_00800T0	new	YGL037C	30.6	232	129	7	9	234	3	208	2e-25	110	old	YGL037C	35.34	133	78	5	1	126	6	137	2e-16	80.1	29.9
CNAG_01824T0	new	YML072C	32.89	757	464	14	148	873	173	916	9e-123	437	old	YML072C	32.08	745	452	15	142	843	183	916	5e-114	407	30
CNAG_01777T0	new	YNL274C	30.7	316	188	7	24	330	28	321	2e-34	141	old	YNL274C	29.81	265	164	5	29	291	77	321	1e-25	111	30
CNAG_02771T0	new	YBR073W	38.01	692	344	17	320	965	284	936	7e-128	453	old	YBR073W	36.42	692	328	16	320	938	284	936	8e-119	423	30
CNAG_05616T0	new	YMR301C	32.31	585	383	9	275	848	92	674	6e-88	320	old	YMR301C	30.26	585	371	8	275	824	92	674	1e-78	290	30
CNAG_04313T0	new	YHR179W	43.49	384	188	12	9	373	17	390	1e-74	274	old	YHR179W	40.62	384	176	12	9	350	17	390	1e-65	244	30
CNAG_05743T0	new	YGL240W	36.36	154	90	3	30	182	84	230	4e-25	109	old	YGL240W	32.19	146	61	4	30	144	84	222	6e-16	78.6	30.4
CNAG_05527T0	new	YLR430W	35.79	827	449	22	1176	1949	1053	1850	6e-128	454	old	YLR430W	34.7	827	440	23	1217	1972	1053	1850	2e-118	423	31
CNAG_04649T0	new	YPR051W	48.67	150	73	3	92	238	10	158	9e-37	148	old	YPR051W	43.62	149	67	4	93	225	11	158	2e-27	117	31
CNAG_02122T0	new	YGL211W	61.28	328	119	3	6	326	22	348	3e-122	433	old	YGL211W	61.79	301	104	4	6	296	22	321	5e-113	402	31
CNAG_00371T0	new	YDR036C	33.33	201	110	7	68	254	38	228	5e-19	89.7	old	YDR036C	29.85	201	99	9	38	206	38	228	2e-09	57.8	31.9
CNAG_03148T0	new	YFR031C	45.26	1191	610	9	1	1173	1	1167	0	967	old	YFR031C	44.12	1208	604	11	1	1178	1	1167	0	935	32
CNAG_05609T0	new	YAL019W	41.74	587	304	11	420	993	552	1113	9e-130	459	old	YAL019W	40.44	586	277	12	420	957	552	1113	4e-120	427	32
CNAG_07914T0	new	YAL016W	45.23	597	314	9	2	586	30	625	1e-143	504	old	YAL016W	43.29	596	304	9	2	563	30	625	6e-134	472	32
CNAG_00060T0	new	YNL064C	35.6	368	203	9	1	361	1	341	2e-59	224	old	YNL064C	33.24	373	185	10	1	341	1	341	7e-50	192	32
CNAG_05521T0	new	YDL124W	36.77	291	155	10	6	277	8	288	3e-35	143	old	YDL124W	32.17	286	151	8	6	253	8	288	1e-25	111	32
CNAG_00877T0	new	YER170W	46.8	203	101	3	82	279	21	221	1e-48	188	old	YER170W	41.87	203	87	3	82	255	21	221	5e-39	156	32
CNAG_05640T0	new	YOL122C	33.17	612	291	17	35	637	70	572	6e-78	286	old	YOL122C	31.82	616	295	19	35	638	70	572	7e-68	253	33
CNAG_00788T0	new	YMR145C	48.51	505	239	10	72	563	63	559	2e-120	427	old	YMR145C	46.85	508	231	12	72	551	63	559	1e-110	394	33
CNAG_04654T0	new	YKR030W	31.27	259	160	4	30	275	13	266	4e-31	129	old	YKR030W	27.41	259	159	5	30	264	13	266	6e-21	95.9	33.1
CNAG_07566T0	new	YPL249C	37.56	426	246	8	199	611	366	784	3e-78	287	old	YPL249C	35.27	431	246	9	199	603	366	789	1e-67	253	34
CNAG_05936T0	new	YOR116C	52.89	1454	618	22	12	1426	2	1427	0	1476	old	YOR116C	52.41	1454	596	23	12	1397	2	1427	0	1442	34
CNAG_06329T0	new	YGR260W	37.27	491	297	7	1	484	46	532	1e-94	342	old	YGR260W	34.2	500	281	6	10	464	36	532	1e-84	308	34
CNAG_00898T0	new	YOR378W	39.02	469	267	9	177	637	35	492	4e-82	300	old	YOR378W	35.91	465	253	8	177	603	35	492	9e-72	266	34
CNAG_05549T0	new	YPR161C	41.21	347	184	4	423	759	49	385	2e-67	253	old	YPR161C	37.46	347	172	4	423	734	49	385	2e-57	219	34
CNAG_01631T0	new	YBR236C	37.91	306	177	6	320	614	121	424	5e-53	203	old	YBR236C	33.33	333	173	8	320	632	121	424	1e-42	169	34
CNAG_05998T0	new	YLR229C	64.65	198	64	1	3	200	1	192	6e-75	274	old	YLR229C	59.26	189	76	1	3	190	1	189	1e-64	240	34
CNAG_04704T0	new	YKL217W	36.47	436	260	7	67	486	123	557	7e-67	249	old	YKL217W	33.49	436	256	8	67	469	123	557	3e-56	214	35
CNAG_04089T0	new	YPL010W	36.63	202	112	3	1	201	1	187	4e-35	142	old	YPL010W	31.84	179	106	3	42	219	24	187	2e-24	107	35
CNAG_02084T0	new	YJL167W	62.54	355	127	3	24	375	2	353	3e-129	456	old	YJL167W	58.76	354	121	3	24	355	2	352	6e-119	421	35
CNAG_06787T0	new	YOR197W	50.15	327	150	2	218	531	107	433	1e-87	318	old	YOR197W	46.77	325	147	3	128	426	107	431	3e-77	283	35
CNAG_03149T0	new	YHL010C	34.56	518	257	14	189	688	111	564	5e-72	267	old	YHL010C	33.2	509	258	15	189	670	111	564	4e-61	231	36
CNAG_02568T0	new	YBL047C	32.54	461	248	10	5	460	10	412	4e-57	219	old	YBL047C	30.15	461	237	11	5	438	10	412	2e-46	183	36
CNAG_05920T0	new	YJL035C	47.16	176	81	3	18	181	7	182	3e-40	159	old	YJL035C	40.91	176	74	5	18	163	7	182	2e-29	123	36
CNAG_04131T0	new	YLR398C	44.69	1253	552	28	101	1285	109	1288	0	941	old	YLR398C	43.4	1242	543	26	111	1255	109	1287	0	905	36
CNAG_06118T0	new	YBR114W	31.78	642	354	15	247	839	182	788	2e-80	295	old	YBR114W	30.43	644	340	17	247	819	182	788	3e-69	258	37
CNAG_02194T0	new	YPR111W	51.6	469	206	7	228	682	92	553	3e-138	487	old	YPR111W	48.39	467	193	6	228	651	92	553	3e-127	450	37
CNAG_01095T0	new	YNL320W	34.89	321	164	5	10	329	5	281	4e-46	180	old	YNL320W	30.84	321	156	6	10	308	5	281	5e-35	143	37
CNAG_02147T0	new	YKR066C	41.67	276	147	5	1	270	74	341	2e-54	207	old	YKR066C	35.93	295	126	6	1	259	74	341	2e-43	170	37
CNAG_03497T0	new	YKR068C	53.89	193	77	4	5	195	7	189	2e-55	209	old	YKR068C	47.67	193	71	5	5	177	7	189	2e-44	172	37
CNAG_03542T0	new	YPL111W	43.5	354	171	8	53	399	3	334	2e-74	273	old	YPL111W	39.66	353	170	9	53	384	3	333	3e-63	236	37
CNAG_05413T0	new	YGR216C	31.18	263	167	4	280	534	279	535	3e-24	108	old	YGR216C	30.39	204	117	4	268	449	279	479	9e-13	70.1	37.9
CNAG_07580T0	new	YBR061C	41.38	261	96	4	5	262	3	209	5e-48	188	old	YBR061C	42.92	219	106	5	5	216	3	209	8e-37	150	38
CNAG_05080T0	new	YCR017C	34.74	1016	578	22	4	997	1	953	3e-153	537	old	YCR017C	34.19	1006	550	25	4	950	1	953	1e-141	499	38
CNAG_04120T0	new	YMR277W	35.14	424	195	7	6	418	3	357	5e-67	251	old	YMR277W	33.98	415	185	7	6	391	3	357	1e-55	213	38
CNAG_03317T0	new	YPL259C	50.95	473	181	6	1	422	1	473	2e-139	490	old	YPL259C	49.26	473	180	7	1	413	1	473	5e-128	452	38
CNAG_00365T0	new	YOR175C	39.21	482	273	10	4	473	6	479	7e-90	326	old	YOR175C	37.42	481	256	11	4	446	6	479	2e-78	288	38
CNAG_07942T0	new	YLR310C	30.35	481	275	9	890	1350	1102	1542	2e-57	219	old	YLR310C	28.27	481	248	10	869	1292	1102	1542	1e-45	181	38
CNAG_05545T0	new	YDR305C	36.51	189	102	5	1	175	12	196	3e-24	105	old	YDR305C	33.99	153	83	5	17	155	48	196	1e-12	67	38
CNAG_00241T0	new	YIL079C	36.46	181	85	5	159	337	52	204	8e-28	120	old	YIL079C	33.33	159	81	5	159	298	52	204	2e-16	82	38
CNAG_03838T0	new	YCR023C	34.22	225	139	4	2	220	6	227	3e-33	138	old	YCR023C	29.56	203	115	4	2	176	25	227	7e-22	100	38
CNAG_06417T0	new	YJR058C	55.56	144	61	2	2	142	3	146	2e-39	155	old	YJR058C	45.64	149	70	4	2	144	3	146	6e-28	117	38
CNAG_02239T0	new	YDL007W	72.34	441	117	3	1	439	1	438	0	633	old	YDL007W	68.07	451	127	5	1	448	1	437	6e-171	595	38
CNAG_07368T0	new	YOR087W	30.83	545	333	17	9	533	20	540	2e-61	232	old	YOR087W	29.12	546	322	19	9	514	20	540	6e-50	193	39
CNAG_05138T0	new	YOR190W	32.28	381	230	15	291	656	52	419	1e-46	183	old	YOR190W	28.87	381	199	14	291	612	52	419	8e-35	144	39
CNAG_02389T0	new	YKL126W	32.33	331	166	8	122	449	344	619	1e-44	176	old	YKL126W	28.75	320	157	7	75	367	344	619	6e-33	137	39
CNAG_01788T0	new	YGR024C	55.76	217	92	3	1	213	1	217	2e-67	250	old	YGR024C	49.31	217	74	3	1	181	1	217	8e-56	211	39
CNAG_07679T0	new	YGL043W	32.16	342	197	8	1	339	1	310	1e-44	175	old	YGL043W	29.53	359	177	11	1	333	1	309	5e-33	136	39
CNAG_06533T0	new	YCR011C	47.2	642	276	14	70	689	53	653	2e-163	571	old	YCR011C	46.89	610	277	16	70	641	53	653	3e-151	531	40
CNAG_02512T0	new	YBR114W	53.74	655	295	7	393	1044	139	788	0	737	old	YBR114W	52.09	645	291	7	393	1023	139	779	0	697	40
CNAG_05815T0	new	YPR159W	40.04	532	265	14	365	879	217	711	1e-104	376	old	YPR159W	38.33	514	255	14	365	852	217	694	1e-92	336	40
CNAG_02217T0	new	YNL192W	39.63	810	423	19	127	922	366	1123	2e-164	575	old	YNL192W	38.35	811	412	22	127	902	366	1123	2e-152	534	41
CNAG_00650T0	new	YDR326C	35.25	400	206	9	345	705	631	1016	6e-61	230	old	YDR326C	32.75	400	192	10	345	681	631	1016	2e-48	189	41
CNAG_00288T0	new	YLR059C	47.06	187	89	2	12	191	54	237	5e-45	175	old	YLR059C	40.84	191	87	5	12	183	54	237	9e-33	134	41
CNAG_02262T0	new	YLL048C	34.33	1439	821	28	263	1643	279	1651	0	777	old	YLL048C	33.56	1439	812	30	263	1623	279	1651	0	735	42
CNAG_01195T0	new	YOR291W	45.74	1198	568	21	378	1551	299	1438	0	999	old	YOR291W	44.66	1198	567	22	378	1537	299	1438	0	957	42
CNAG_05059T0	new	YBR221C	64.57	350	122	2	45	394	16	363	1e-135	478	old	YBR221C	60.91	353	117	4	45	381	16	363	2e-123	436	42
CNAG_05060T0	new	YLR251W	30.41	217	114	5	1	216	1	181	4e-20	92.8	old	YLR251W	28.75	160	103	4	62	220	1	150	2e-07	50.4	42.4
CNAG_03269T0	new	YER073W	31.12	482	315	6	38	511	46	518	3e-55	211	old	YER073W	28.63	482	297	7	27	470	46	518	2e-42	168	43
CNAG_00546T0	new	YBR023C	45.2	500	250	9	509	989	655	1149	8e-130	460	old	YBR023C	42.69	499	243	9	509	968	655	1149	5e-117	417	43
CNAG_07599T0	new	YNL082W	36.49	370	212	8	5	368	4	356	2e-69	259	old	YNL082W	32.97	370	196	9	5	339	4	356	1e-56	216	43
CNAG_04323T0	new	YJL108C	34.24	406	234	9	524	920	1	382	1e-56	216	old	YJL108C	32.87	356	195	8	513	848	1	332	9e-44	173	43
CNAG_05217T0	new	YDR140W	34.93	229	126	8	3	217	2	221	8e-30	124	old	YDR140W	33.72	172	77	7	3	144	2	166	2e-16	80.1	43.9
CNAG_05552T0	new	YOR304W	54.47	984	400	12	124	1060	85	1067	0	1058	old	YOR304W	52.95	984	390	13	121	1032	85	1067	0	1014	44
CNAG_06997T0	new	YLR401C	37.16	654	324	20	90	723	82	668	5e-107	383	old	YLR401C	34.95	658	329	22	90	719	82	668	8e-94	339	44
CNAG_04771T0	new	YOR089C	54.07	209	84	5	5	204	6	211	3e-58	219	old	YOR089C	46.76	216	79	7	5	195	6	210	4e-45	175	44
CNAG_03139T0	new	YGR157W	38.85	314	166	7	68	362	16	322	1e-55	213	old	YGR157W	36.46	277	150	7	49	306	16	285	3e-42	169	44
CNAG_04393T0	new	YGR271W	38.26	1469	807	27	234	1677	213	1606	0	930	old	YGR271W	37.17	1469	802	28	234	1656	213	1606	0	885	45
CNAG_03843T0	new	YIL095W	42.67	307	150	5	55	360	11	292	4e-69	258	old	YIL095W	39.13	299	151	8	55	339	11	292	2e-55	213	45
CNAG_02236T0	new	YNR032W	63.91	302	97	2	4	293	1	302	8e-118	417	old	YNR032W	59.33	300	80	3	1	288	33	302	4e-104	372	45
CNAG_05406T0	new	YMR055C	39.64	275	158	4	37	303	23	297	1e-53	204	old	YMR055C	34.18	275	137	5	37	267	23	297	5e-40	159	45
CNAG_05613T0	new	YDR141C	32.74	504	242	16	78	505	18	500	2e-51	200	old	YDR141C	29.96	504	211	17	78	460	18	500	1e-37	154	46
CNAG_05136T0	new	YEL031W	51.78	1153	489	16	1	1117	81	1202	0	1146	old	YEL031W	48.71	1203	494	15	76	1180	25	1202	0	1100	46
CNAG_05276T0	new	YNL330C	54.26	446	153	2	1	446	1	395	2e-147	517	old	YNL330C	51.12	446	139	3	1	418	1	395	2e-133	471	46
CNAG_02139T0	new	YHR001W	43.87	367	194	4	21	379	15	377	5e-85	309	old	YHR001W	40.05	367	181	6	21	352	15	377	6e-71	263	46
CNAG_03321T0	new	YML097C	40.07	287	160	6	209	484	45	330	2e-55	212	old	YML097C	34.84	287	152	7	209	461	45	330	2e-41	166	46
CNAG_04276T0	new	YER060W-A	32.22	478	298	10	71	535	67	531	2e-54	208	old	YER060W-A	29.91	438	259	10	82	479	101	530	8e-41	162	46
CNAG_03567T0	new	YNL161W	60.04	488	171	4	92	556	264	750	7e-175	608	old	YNL161W	56.76	488	170	5	70	517	264	750	9e-161	561	47
CNAG_00914T0	new	YPR159W	40.78	586	286	14	45	618	173	709	3e-110	394	old	YPR159W	38.05	586	276	15	45	592	173	709	7e-96	346	48
CNAG_01575T0	new	YLL048C	33.44	1232	679	21	531	1656	440	1636	0	682	old	YLL048C	29.84	1441	763	32	304	1580	280	1636	0	634	48
CNAG_00683T0	new	YLL019C	48.09	314	140	8	403	697	294	603	3e-80	294	old	YLL019C	43.63	314	134	9	403	677	294	603	8e-66	246	48
CNAG_02977T0	new	YDR135C	40.94	1578	808	17	34	1580	27	1511	0	1189	old	YDR135C	39.99	1573	807	19	34	1557	27	1511	0	1140	49
CNAG_05201T0	new	YFL003C	30.48	725	447	18	75	781	120	805	6e-81	297	old	YFL003C	28.17	717	422	18	75	729	120	805	3e-66	248	49
CNAG_04763T0	new	YAL023C	47.26	711	352	9	108	805	53	753	0	655	old	YAL023C	44.87	711	335	10	145	808	53	753	5e-174	606	49
CNAG_07372T0	new	YLR345W	37.1	434	255	7	5	427	70	496	8e-80	293	old	YLR345W	33.87	434	231	8	5	389	70	496	2e-65	244	49
CNAG_04381T0	new	YLR005W	36.54	457	246	9	14	459	31	454	2e-84	308	old	YLR005W	35.78	408	214	8	14	401	31	410	6e-70	259	49
CNAG_07627T0	new	YLR086W	40.25	1369	757	15	149	1493	83	1414	0	918	old	YLR086W	39.08	1374	749	18	149	1476	83	1414	0	868	50
CNAG_05172T0	new	YMR109W	51.78	1178	522	13	20	1158	17	1187	0	1179	old	YMR109W	50.34	1178	513	14	39	1151	17	1187	0	1129	50
CNAG_04026T0	new	YPL008W	34.29	910	484	26	17	876	8	853	1e-131	465	old	YPL008W	32.75	910	466	27	17	844	8	853	1e-116	415	50
CNAG_03785T0	new	YDR001C	50.84	718	318	10	105	815	54	743	0	718	old	YDR001C	48.46	714	304	10	181	858	54	739	0	668	50
CNAG_04098T0	new	YDR406W	49.03	1446	691	14	99	1519	105	1529	0	1432	old	YDR406W	47.99	1446	679	16	99	1492	105	1529	0	1381	51
CNAG_03920T0	new	YDL066W	67.76	428	132	3	27	450	1	426	2e-174	606	old	YDL066W	64.08	426	125	4	1	400	3	426	4e-159	555	51
CNAG_01652T0	new	YPL096W	36.8	269	146	6	136	391	105	362	3e-42	168	old	YPL096W	30.86	269	140	7	136	369	105	362	6e-27	117	51
CNAG_03069T0	new	YDL125C	51.47	136	62	2	5	140	23	154	9e-39	153	old	YDL125C	49.47	95	40	2	1	95	50	136	3e-23	102	51
CNAG_06767T0	new	YDL004W	51.91	131	60	2	36	166	32	159	5e-33	135	old	YDL004W	38.81	134	47	3	1	134	61	159	1e-17	83.2	51.8
CNAG_05135T0	new	YGL167C	47.86	957	454	13	170	1107	13	943	0	826	old	YGL167C	46.08	957	448	15	170	1084	13	943	0	774	52
CNAG_07625T0	new	YGR266W	32.74	617	345	18	188	763	33	620	6e-87	317	old	YGR266W	30.89	615	319	20	244	779	33	620	2e-71	265	52
CNAG_01318T0	new	YDR456W	50.58	605	243	5	11	600	51	614	1e-159	558	old	YDR456W	47.6	605	236	6	11	575	51	614	4e-144	506	52
CNAG_05290T0	new	YDR392W	39.71	350	167	6	75	403	2	328	4e-59	223	old	YDR392W	34.57	350	156	8	75	374	2	328	2e-43	171	52
CNAG_04364T0	new	YGL022W	59.16	742	258	6	75	814	13	711	0	868	old	YGL022W	57.01	742	252	8	75	792	13	711	0	815	53
CNAG_05318T0	new	YML054C	41.65	473	252	9	86	540	95	561	4e-99	357	old	YML054C	38.72	470	240	11	86	510	95	561	3e-83	304	53
CNAG_07719T0	new	YKL145W	69.92	472	117	4	1	451	1	468	0	659	old	YKL145W	70.3	431	99	4	21	426	41	467	3e-174	606	53
CNAG_01298T0	new	YML059C	41.33	871	415	12	796	1597	811	1654	0	674	old	YML059C	40.48	877	403	17	796	1586	811	1654	8e-178	620	54
CNAG_00696T0	new	YGL156W	37.98	1156	574	38	27	1130	17	1081	0	672	old	YGL156W	36.65	1135	567	38	85	1150	30	1081	2e-177	618	54
CNAG_00572T0	new	YER171W	63.73	761	271	4	1	758	1	759	0	1048	old	YER171W	61.1	761	265	5	1	732	1	759	0	994	54
CNAG_03236T0	new	YOR289W	40.4	151	73	3	40	174	64	213	3e-28	119	old	YOR289W	40.28	72	35	1	40	103	64	135	2e-12	64.7	54.3
CNAG_00645T0	new	YBR153W	32.87	216	125	8	4	216	11	209	5e-21	95.9	old	YBR153W	26.92	130	78	6	204	332	96	209	0.0003	41.2	54.7
CNAG_03376T0	new	YNL116W	43.89	180	87	1	310	489	318	483	4e-47	184	old	YNL116W	43.07	137	64	1	310	446	318	440	2e-30	129	55
CNAG_01532T0	new	YOR109W	37.94	846	458	15	97	932	87	875	9e-175	609	old	YOR109W	36.17	846	429	16	97	888	87	875	4e-158	553	56
CNAG_03654T0	new	YMR190C	36.54	457	238	10	61	513	679	1087	2e-79	292	old	YMR190C	34.87	433	238	10	23	435	679	1087	2e-62	235	57
CNAG_05301T0	new	YLR429W	39.58	518	271	12	3	504	4	495	3e-107	384	old	YLR429W	36.96	506	263	12	3	466	4	495	5e-90	327	57
CNAG_07359T0	new	YPL109C	41.58	582	295	15	615	1188	112	656	4e-119	424	old	YPL109C	38	571	253	13	560	1055	112	656	5e-102	367	57
CNAG_02881T0	new	YLR245C	36.91	149	75	3	13	160	11	141	1e-21	97.1	old	YLR245C	43.59	39	22	0	33	71	33	71	0.0001	40	57.1
CNAG_00309T0	new	YJR126C	31.94	692	368	18	217	894	182	784	5e-84	307	old	YJR126C	39.07	389	208	9	264	632	182	561	1e-66	249	58
CNAG_00347T0	new	YLR419W	32.45	715	392	21	604	1305	581	1217	5e-93	338	old	YLR419W	30.61	722	391	25	604	1300	581	1217	3e-75	279	59
CNAG_05931T0	new	YJL059W	31.6	500	238	13	89	582	5	406	6e-38	153	old	YJL059W	41.98	131	69	3	79	209	5	128	5e-20	94	59
CNAG_04513T0	new	YOR207C	61.84	1153	414	9	62	1204	9	1145	0	1459	old	YOR207C	60.75	1149	395	11	1	1121	25	1145	0	1399	60
CNAG_04282T0	new	YHR030C	51.8	361	163	4	188	543	9	363	1e-106	382	old	YHR030C	45.88	364	164	7	160	494	4	363	1e-88	322	60
CNAG_04787T0	new	YNR002C	34.62	182	119	0	85	266	88	269	2e-28	120	old	YNR002C	29.25	106	75	0	157	262	164	269	6e-10	59.3	60.7
CNAG_07855T0	new	YLR106C	41.53	2321	1195	55	91	2347	61	2283	0	1659	old	YLR106C	43.85	2007	982	43	348	2270	338	2283	0	1598	61
CNAG_03326T0	new	YBR038W	36.38	962	516	20	15	938	27	930	5e-172	600	old	YBR038W	35.18	955	493	22	15	894	27	930	7e-154	539	61
CNAG_05996T0	new	YJR001W	36.84	304	185	3	282	585	205	501	1e-50	196	old	YJR001W	33.2	253	153	5	261	504	256	501	6e-32	134	62
CNAG_00905T0	new	YOR378W	38.83	479	276	7	171	639	44	515	1e-87	318	old	YOR378W	34.86	479	255	9	134	562	44	515	1e-68	255	63
CNAG_01278T0	new	YER166W	42.98	1303	705	16	125	1405	134	1420	0	1061	old	YER166W	41.82	1320	681	21	125	1390	134	1420	0	997	64
CNAG_01305T0	new	YGR264C	52.02	594	259	6	19	612	184	751	0	635	old	YGR264C	48.1	605	263	9	19	609	184	751	3e-163	570	65
CNAG_01900T0	new	YJR142W	39.48	233	110	4	130	350	123	336	3e-45	177	old	YJR142W	34.76	187	91	4	130	304	123	290	9e-26	112	65
CNAG_02407T0	new	YKR031C	38.8	451	231	10	74	520	670	1079	3e-82	301	old	YKR031C	37.31	386	192	9	74	450	670	1014	1e-62	236	65
CNAG_01601T0	new	YCR068W	41.78	438	205	12	13	430	38	445	1e-85	311	old	YCR068W	47.18	284	111	7	153	399	164	445	1e-65	245	66
CNAG_04720T0	new	YGR100W	35.33	900	435	18	76	915	77	889	1e-147	519	old	YGR100W	38.58	635	304	8	76	685	77	650	2e-127	452	67
CNAG_07439T0	new	YLR409C	34.77	972	529	25	34	952	21	940	1e-152	535	old	YLR409C	32.92	972	494	28	34	900	21	939	4e-131	464	71
CNAG_05577T0	new	YER140W	37.2	328	172	8	242	550	68	380	7e-55	210	old	YER140W	32.68	254	129	6	207	430	68	309	3e-33	138	72
CNAG_06611T0	new	YPR010C	57.01	1198	473	13	24	1192	16	1200	0	1377	old	YPR010C	54.92	1209	460	15	36	1175	8	1200	0	1304	73
CNAG_01531T0	new	YJL092W	32.35	575	330	15	14	542	12	573	1e-71	266	old	YJL092W	29.71	515	295	16	1	469	76	569	4e-49	191	75
CNAG_05468T0	new	YKL114C	42.43	337	180	7	137	469	17	343	3e-71	264	old	YKL114C	34.44	331	163	7	117	397	17	343	1e-48	188	76
CNAG_03100T0	new	YLR114C	37.16	522	273	11	115	618	5	489	4e-94	340	old	YLR114C	32.63	521	248	11	115	568	5	489	8e-71	263	77
CNAG_06179T0	new	YDL001W	58.3	223	91	2	260	480	203	425	7e-77	282	old	YDL001W	46.25	240	87	5	260	486	203	413	7e-53	202	80
CNAG_02460T0	new	YDR044W	48.6	356	138	7	87	431	6	327	3e-87	317	old	YDR044W	43.31	314	132	8	48	349	6	285	2e-63	237	80
CNAG_07499T0	new	YNL192W	46.62	770	362	14	299	1029	366	1125	0	704	old	YNL192W	44.88	713	338	14	299	969	366	1065	5e-179	623	81
CNAG_07431T0	new	YDR338C	31.17	462	308	5	286	747	205	656	5e-61	231	old	YDR338C	26.86	458	271	9	285	686	207	656	3e-36	148	83
CNAG_02920T0	new	YLR351C	47.14	297	147	1	12	308	4	290	2e-84	306	old	YLR351C	38.96	308	144	4	2	286	4	290	2e-59	223	83
CNAG_06166T0	new	YIR002C	33.23	635	341	11	260	831	61	675	3e-93	338	old	YIR002C	32.82	454	251	10	157	578	61	492	4e-67	252	86
CNAG_01912T0	new	YHR074W	64.4	705	230	8	2	695	3	697	0	936	old	YHR074W	59.47	723	253	13	2	712	3	697	0	849	87
CNAG_01680T0	new	YBR208C	40.8	522	292	5	71	591	633	1138	2e-107	384	old	YBR208C	35.56	523	293	6	71	566	633	1138	8e-81	296	88
CNAG_00377T0	new	YNL088W	55.06	1175	495	7	121	1265	7	1178	0	1285	old	YNL088W	52.37	1180	479	8	101	1200	2	1178	0	1188	97
CNAG_07164T0	new	YJR100C	45.15	268	115	6	109	359	72	324	8e-56	213	old	YJR100C	33.96	268	109	10	109	323	72	324	6e-27	116	97
CNAG_04312T0	new	YER003C	41.27	441	237	11	1	433	1	427	3e-84	306	old	YER003C	40.67	300	160	8	1	296	1	286	2e-52	200	106
CNAG_06971T0	new	YOR326W	42.81	1663	803	31	5	1618	3	1566	0	1256	old	YOR326W	40.36	1660	798	32	5	1568	3	1566	0	1147	109
CNAG_04859T0	new	YIL118W	56.28	199	66	2	4	181	13	211	3e-61	229	old	YIL118W	38.69	199	46	4	4	126	13	211	1e-28	120	109
CNAG_01813T0	new	YDL055C	63.86	368	124	3	1	365	1	362	1e-138	487	old	YDL055C	55.49	337	113	4	7	312	31	361	2e-105	377	110
CNAG_07524T0	new	YML035C	55.54	686	232	6	234	918	186	799	0	758	old	YML035C	49.13	686	216	8	309	933	186	799	0	645	113
CNAG_01699T0	new	YNL330C	53.77	424	158	2	9	431	7	393	1e-137	485	old	YNL330C	45.77	426	123	6	9	365	7	393	7e-104	372	113
CNAG_01359T0	new	YDR404C	46.2	171	90	1	1	169	1	171	7e-45	174	old	YDR404C	47.17	53	26	1	5	55	44	96	6e-09	53.5	120.5
CNAG_06793T0	new	YOR033C	40.06	352	193	3	1	334	1	352	1e-78	290	old	YOR033C	31.62	291	136	4	3	230	62	352	7e-40	160	130
CNAG_06812T0	new	YKR031C	41.43	881	431	19	448	1263	312	1172	0	659	old	YKR031C	41.27	727	322	17	493	1134	466	1172	2e-150	528	131
CNAG_05889T0	new	YHR016C	60.09	213	83	2	1	212	1	212	3e-57	218	old	YHR016C	45.22	115	41	2	59	152	99	212	2e-16	82	136
CNAG_04579T0	new	YNL048W	36.82	421	202	13	392	803	73	438	5e-72	267	old	YNL048W	41.46	164	90	4	552	713	279	438	3e-30	128	139
CNAG_05792T0	new	YGR135W	51.95	256	106	1	2	257	3	241	1e-76	281	old	YGR135W	50	120	51	1	151	261	64	183	1e-30	128	153
CNAG_05713T0	new	YLR384C	30.96	1182	660	33	1	1096	169	1280	3e-135	478	old	YLR384C	34.88	645	342	20	630	1214	654	1280	4e-88	321	157
CNAG_00872T0	new	YMR190C	30.56	612	342	14	124	721	658	1200	2e-83	305	old	YMR190C	26.54	422	229	13	233	636	842	1200	1e-35	146	159
CNAG_00792T0	new	YLL048C	34.06	1477	838	21	218	1652	279	1661	0	848	old	YLL048C	30.9	1482	763	28	218	1537	279	1661	0	663	185
CNAG_07506T0	new	YNL023C	33.82	754	415	26	498	1201	87	806	1e-87	320	old	YNL023C	29.84	305	176	12	495	783	87	369	7e-23	104	216
CNAG_02440T0	new	YMR186W	34.82	741	417	21	26	746	4	698	2e-104	375	old	YMR186W	39.13	230	124	7	26	253	4	219	1e-37	152	223
CNAG_04197T0	new	YJL141C	57.4	439	180	5	357	791	280	715	6e-153	536	old	YJL141C	59.51	247	95	3	357	601	280	523	8e-83	303	233
CNAG_06384T0	new	YNL250W	31.21	1397	804	39	1	1328	1	1309	9e-153	536	old	YNL250W	28.76	772	445	19	207	926	591	1309	6e-71	264	272
