# Supplementary material for: Analysis of the Genome and Transcriptome of Cryptococcus neoformans var. grubii Reveals Complex RNA Expression and Microevolution Leading to Virulence Attenuation
Source: PLoS Genet. 2014 Apr 17;10(4):e1004261. doi: 10.1371/journal.pgen.1004261 (PMC3990503; doi:10.1371/journal.pgen.1004261)
Supplement: Table S3 — List of protein families amplified in the Cryptococcus lineage. (XLS) [file pgen.1004261.s013.xls]

## Sheet: Feuil1
Domain ID	Domain name	H99	JEC21	WM276	C. cinereus	P. chrysosporium	M. globosa	U. maydis	P-value*	Q-value
PF07690.11	Major Facilitator Superfamily	174	173	149	117	156	29	96	1.52e-20	2.28e-17
TIGR00879	MFS transporter, sugar porter family	48	44	38	14	21	4	15	7.6e-17	5.69e-14
PF00172.13	Fungal Zn(2)-Cys(6) binuclear cluster domain	90	60	69	30	29	5	72	2.94e-16	1.89e-13
PF12586.3	Protein of unknown function (DUF3760)	12	12	13	0	0	0	0	2.21e-15	9.91e-13
PF00083.19	Sugar (and other) transporter	90	84	72	48	66	14	45	1.96e-14	7.33e-12
PF04082.13	Fungal specific transcription factor domain	73	52	59	44	42	2	39	1.44e-11	3.8e-09
PF01408.17	Oxidoreductase family, NAD-binding Rossmann fold	18	22	18	8	9	2	7	1.34e-07	2.4e-05
PF11951.3	Fungal specific transcription factor domain	12	11	9	2	2	0	4	3.51e-07	5.83e-05
PF05721.8	Phytanoyl-CoA dioxygenase (PhyH)	9	7	6	1	2	0	2	1.49e-05	0.00165
PF02894.12	Oxidoreductase family, C-terminal alpha/beta domain	9	10	8	3	4	1	2	6.87e-05	0.00662
PF04488.10	Glycosyltransferase sugar-binding region containing DXD motif	10	9	9	4	5	1	2	0.000157	0.0141
PF04827.9	Plant transposon protein	1	9	1	1	0	0	0	0.000335	0.0274
PF01261.19	Xylose isomerase-like TIM barrel	6	5	7	1	2	0	3	0.000652	0.0496
*P-value for Hypergeometric test; counts for three Cryptococcus strains (H99, JEC21, WM276) were compared to the four other species for each domain relative to the total domains for each group
