# Supplementary material for: Analysis of the Genome and Transcriptome of Cryptococcus neoformans var. grubii Reveals Complex RNA Expression and Microevolution Leading to Virulence Attenuation
Source: PLoS Genet. 2014 Apr 17;10(4):e1004261. doi: 10.1371/journal.pgen.1004261 (PMC3990503; doi:10.1371/journal.pgen.1004261)
Supplement: Table S5 — List of the genes with overlapping CDS. (XLS) [file pgen.1004261.s015.xls]

## Sheet: Sheet1
Table S5: List of the genes with overlapping CDS.
gene 1	gene 2	CDS overlap (nt)	gene 1 functional annotation	gene 2 functional annotation
CNAG_01292	CNAG_01291	2	pol II transcription elongation factor	single-strand binding protein
CNAG_07416	CNAG_01418	8	exosome complex component RRP41	hypothetical protein
CNAG_02544	CNAG_02543	41	DNA repair protein Swi5/Sae3	DNAase
CNAG_02803	CNAG_02804	8	hypothetical protein	zinc finger protein
CNAG_04854	CNAG_04855	143	hypothetical protein	hypothetical protein
CNAG_00316	CNAG_07350	26	non-canonical purine NTP pyrophosphatase	hypothetical protein
CNAG_02013	CNAG_07618	210	hypothetical protein	hypothetical protein
CNAG_00389	CNAG_07951	2	folate binding protein	WD-repeat protein
CNAG_00798	CNAG_07961	320	chitin synthase	hypothetical protein
